# Supplementary material for: Microbiota Modulate Host Gene Expression via MicroRNAs
Source: PLoS One. 2011 Apr 29;6(4):e19293. doi: 10.1371/journal.pone.0019293 (PMC3084815; doi:10.1371/journal.pone.0019293)
Supplement: Table S1 — Genes potentially targeted by mmu-miR-298, which is up-regulated in the ileum upon colonization, predicted by MiRanda, TargetScan or PicTar algorithms. (XLS) [file pone.0019293.s001.xls]

## Sheet: Feuil1
Table S1: Genes potentially targeted by mmu-miR-298
Predicted by miRanda	Predicted by TargetScan	Predicted by PicTar
(2588genes)	(118 genes)	(172 genes)
0610009O20Rik	1110051M20Rik	1110014J01Rik
0610010F05Rik	3321401G04Rik	1110051M20Rik
0610011L14Rik	3830406C13Rik	3110035E14Rik
0610037D15Rik	4833426J09Rik	8430427H17Rik
0710005I19Rik	4933433P14Rik	A530088H08Rik
1110002E23Rik	5730403B10Rik	A530088I07Rik
1110004F10Rik	6330406I15Rik	A630082K20Rik
1110012D08Rik	8030462N17Rik	AA408296
1110013L07Rik	9030619P08Rik	Aak1
1110014J01Rik	AA408296	Abca1
1110018G07Rik	Aak1	Accn2
1110020P15Rik	Abcf3	Acvr1
1110021J02Rik	Abcg4	Adck4
1110032A04Rik	Acp2	Ak3l1
1190002J23Rik	Adam11	Alpk3
1200009O22Rik	Alpk3	Amigo1
1200016B10Rik	Aph1a	Ammecr1l
1300001I01Rik	Arhgef9	Antxr2
1300002K09Rik	Arid1b	Ap1s1
1300007F04Rik	Ascl1	Aph1a
1300010M03Rik	Atp1b3	Arf5
1300018J18Rik	Atp2a2	Arhgef4
1500001A10Rik	B230219D22Rik	Arih2
1500031H01Rik	Brpf1	Arpc4
1500034J01Rik	Btrc	Ascl1
1500041B16Rik	C030014K22Rik	Atp1b3
1700006J14Rik	Camkk1	Atx
1700006J14Rik	Cdk5	B230219D22Rik
1700008F21Rik	Cecr6	B3galnt2
1700010I14Rik	Cplx2	Bap1
1700012H05Rik	Crb3	Bbc3
1700012H17Rik	Ctdsp2	BC037112
1700016G05Rik	Ctnnd1	Bcam
1700020O03Rik	Cyb5d2	Bcor
1700021K19Rik	D3Bwg0562e	Brms1
1700023D19Rik	Depdc2	Brpf1
1700029E06Rik	Dpf2	C230021P08Rik
1700029M20Rik	Dsg1a	C530028O21Rik
1700037H04Rik	Dync1li1	Camk1d
1700038P13Rik	Dyrk1a	Cdk5
1700054K19Rik	E2f3	Cdkn1c
1700081L11Rik	Ece2	Cdmx
1700102P08Rik	Egln1	Cenpb
1700109F18Rik	Elovl6	Cic
1700122H20Rik	Eral1	Cnih2
1810019J16Rik	Etf1	Ctnnb1
1810031K17Rik	Fbxl22	Cul5
1810032O08Rik	Fmr1	D030051N19Rik
1810046J19Rik	Fosl2	Dcun1d3
2010000I03Rik	Foxp2	Dgat1
2010013B24Rik	Freq	Dscr1l1
2010111I01Rik	G3bp2	Dync1li1
2010200O16Rik	Gm672	Ece2
2010209O12Rik	Gnas	Efna5
2010305A19Rik	Gns	Egln1
2010305C02Rik	Gpd1	Ei24
2300002M23Rik	Gtpbp2	Elovl6
2310005N01Rik	Hcfc1	Eral1
2310021H06Rik	Hif1an	Erc1
2310047C04Rik	Hnrpk	Fabp3
2310047M10Rik	Igf2bp1	Fbxo33
2310079N02Rik	Kcnh3	Fmr1
2400003C14Rik	Kpna6	Gabra1
2400006H24Rik	Limd2	Gas2l1
2410003P15Rik	Limk2	Gbf1
2410014A08Rik	Ltbp1	Gfi1b
2410018L13Rik	Map1lc3a	Gm691
2410019A14Rik	Mapt	Gm867
2410024A21Rik	Marcks	Gm996
2410042D21Rik	Mmp16	Gns
2410127E18Rik	Morf4l2	Got2
2410131K14Rik	Ndst3	Gpd1
2500003M10Rik	Nfia	Grin1
2510009E07Rik	Npas3	Grit
2610020O08Rik	Nr1d1	Grlf1
2610042O14Rik	Nr6a1	Gss
2610110G12Rik	Osbpl7	H3f3b
2610203C20Rik	OTTMUSG00000009974	Hif1an
2610207I05Rik	Pak4	Hipk1
2610301G19Rik	Pan3	Hnrpk
2610529C04Rik	Pcsk7	Hoxa10
2700081O15Rik	Pdap1	Hoxc6
2810002O09Rik	Phf13	Ikzf2
2810003C17Rik	Phyhip	Impdh1
2810011L19Rik	Pi4k2a	Inpp5a
2810030E01Rik	Pigv	Iqcc
2810039B14Rik	Plec1	Kcnc1
2810055G20Rik	Rab1	Kcnip1
2810439F02Rik	Rassf4	Kcnj2
2900002H16Rik	Rbpj	Kcnj4
2900006F19Rik	Reep5	Kcnj6
2900019G14Rik	Rhbdl3	Kcnk10
2900024O10Rik	Rufy3	Kctd5
2900052N01Rik	Sbno1	Lgals1
2900079G21Rik	Sdhd	Limk1
2900083I11Rik	Setd8	Lims1
2900092D14Rik	Sh3glb1	Loxl1
2900092E17Rik	Slc16a6	Lrp6
3010003L21Rik	Smarcc2	Map1lc3a
3110004L20Rik	Sox12	Map3k12
3110005G23Rik	Spock2	Mapkap1
3110006E14Rik	Stmn4	Marcks
3110006O06Rik	Styx	Mbd6
3110035E14Rik	Syp	Mbtd1
3222402P14Rik	Tal1	Mbx
3300001M20Rik	Tcf3	Mfap3l
3300005D01Rik	Tmem127	Mlf2
3321401G04Rik	Tmem25	Mmp24
3632451O06Rik	Tnf	Morf4l2
3830406C13Rik	Tnpo1	Myoz1
3830408C21Rik	Tnrc4	Myrip
4121402D02Rik	Trim37	Neo1
4631405J19Rik	Tsc22d2	Nfil3
4631427C17Rik	Ubfd1	Nptx1
4632404H22Rik	Vash2	Nptxr
4632411J06Rik	Vasp	Nr6a1
4732435N03Rik	Zmat2	Odz1
4732460K03Rik	Zzz3	Otof
4732466D17Rik		Palm
4732473B16Rik		Pan3
4833409A17Rik		Pdgfrb
4833424O15Rik		Pfkfb4
4921506J03Rik		Pi4k2a
4921525O09Rik		Pigv
4922502D21Rik		Plscr3
4930402H24Rik		Pnkd
4930417H01Rik		Psd4
4930417O13Rik		Ptplb
4930417O22Rik		Pvrl1
4930419G24Rik		Rbpj
4930422I07Rik		Reep1
4930449C09Rik		Rhbdl3
4930451G09Rik		Rufy3
4930453N24Rik		Scarf1
4930459I23Rik		Sdhd
4930473A06Rik		Sema7a
4930502C15Rik		Serhl
4930505D03Rik		Setd5
4930505H01Rik		Setd8
4930505M18Rik		Sh3bgrl3
4930521E07Rik		Siglecg
4930522O17Rik		Six3os1
4930533K18Rik		Slc6a6
4930544L04Rik		Snph
4930549C01Rik		Son
4930555A03Rik		Spnb2
4930556M19Rik		Srpk1
4930560E09Rik		Stag2
4930562F17Rik		Stmn4
4930566A11Rik		Strm
4930596M17Rik		Syt9
4931406H21Rik		Tbc1d13
4931406I20Rik		Tbx21
4931428L18Rik		Tcfap4
4931433A01Rik		Tef
4932416N17Rik		Tex2
4932441B19Rik		Timm17a
4933407E24Rik		Tjp1
4933409K07Rik		Tnf
4933425B16Rik		Tollip
4933426K21Rik		Trim37
4933427D14Rik		Usf2
4933434E20Rik		Usp37
4933434I20Rik		Wdr23
4933439C10Rik		Wdr68
4933439F18Rik		Zbtb38
5133401N09Rik		Zbtb48
5330401P04Rik		Zdhhc5
5430407P10Rik		Zdhhc8
5430413K10Rik		Zer1
5430416G10Rik		Zfp219
5430432M24Rik		Zfp689
5730403B10Rik
5730419I09Rik
5730588L14Rik
5830403L16Rik
5830418K08Rik
5830457O10Rik
5930403N24Rik
6030408B16Rik
6030443O07Rik
6230424H07Rik
6330407G11Rik
6330408A02Rik
6330419J24Rik
6330442E10Rik
6330569M22Rik
6332401O19Rik
6430517E21Rik
6430526N21Rik
6430527G18Rik
6430571L13Rik
6430598A04Rik
6530401N04Rik
6720456H20Rik
7530404M11Rik
8030462N17Rik
8030474K03Rik
8430419L09Rik
9030619P08Rik
9130227C08Rik
9230019H11Rik
9330151L19Rik
9430038I01Rik
9430067K14Rik
9430069J07Rik
9530051G07Rik
9530059O14Rik
9530066K23Rik
9630001P10Rik
9630014M24Rik
9630046K23Rik
9630050M13Rik
9830107B12Rik
9930013L23Rik
9930023K05Rik
9930038B18Rik
a
A130091K22Rik
A230009B12Rik
A230025O18
A230065H16Rik
A230078I05Rik
A230106D06Rik
A230106N23Rik
A430041B07Rik
A430048G15Rik
A430072P03Rik
A430089I19Rik
A430090L17Rik
A530006G24Rik
A530065I17Rik
A630001O12Rik
A630031M04Rik
A630038E17Rik
A630054D14
A630082K20Rik
A730015I17
A730030A06
A730036I17Rik
A730085A09Rik
A730090H04Rik
A830006F12Rik
A830011K09Rik
A830018L16Rik
A830049A06
A830053O21Rik
A930001A20Rik
A930008G19Rik
A930009E05Rik
A930011G23Rik
A930011O12Rik
A930024E05Rik
A930025D01Rik
A930041I02Rik
AA408296
Aadacl1
Aak1
Abcc10
Abcc5
Abcc9
Abcg1
Abcg3
Abcg4
Abhd2
Abhd6
Abi2
Ablim3
Abt1
Acadsb
Acbd7
Ache
Acot11
Acp2
Acpl2
Acpp
Acrv1
Actr3
Acvr1
Adam11
Adam12
Adam15
Adam22
Adamts15
Adamts16
Adamts17
Adamts4
Adamts5
Adamts6
Adarb2
Adc
Adcy5
Adcy6
Adcyap1
Adcyap1r1
Add1
Add3
Adfp
Adk
Adra1b
Adra2a
Adss
Aebp2
Aebp2
Aff1
Agk
Agpat7
Agps
Agtr2
Ahcy
Ahr
Ahsa2
AI316807
AI427515
AI450540
AI504432
AI593442
AI606473
AI661453
AI662270
AI836003
AI848258
AI851790
AI854517
AI854703
AI987944
AJ237917
Ak1
AK129302
Ak2
AK220484
Akap10
Akap5
Akt3
Aldh1a3
Aldh6a1
Alg8
Alox12
Alpk2
Alpk3
Als2cl
Als2cr12
Als2cr13
ALUNC
Amot
Amotl1
Anapc5
Angptl3
Ankfy1
Ankmy2
Ankrd13a
Ankrd16
Ankrd29
Ankrd36
Ankrd38
Ankrd40
Ankrd42
Ankrd44
Ankrd46
Ankrd49
Ankrd52
Antxr1
Antxr2
Anxa10
Ap1g1
Ap1m1
Ap1s1
Ap2b1
Ap2m1
Ap3b1
Apba1
Apcdd1
Aph1a
Aph1b
Aph1c
Api5
Apoa5
Apol2
Appl1
Aprin
Aqp9
Ar
Araf
Arcn1
Arf3
Arf5
Arhgap17
Arhgap18
Arhgap19
Arhgap20
Arhgap24
Arhgap26
Arhgap6
Arhgdib
Arhgef1
Arhgef12
Arhgef18
Arhgef3
Arhgef6
Arhgef9
Arid1b
Arl15
Arl8b
Armc1
Armcx6
Arpc4
Arpp21
Arrdc3
Arsb
Asah2
Asah3l
Asb1
Ascl2
Ascl3
Asph
Asxl1
Asxl2
Atbf1
Atf2
Atf3
Atg4a
Atoh1
Atp11a
Atp11c
Atp1b2
Atp1b3
Atp2a2
Atp2b2
Atp2b4
Atp6v1b2
Atp6v1e2
Atrn
Atrx
Atx
Atxn1
Atxn10
Atxn3
Atxn7
Atxn7l3
AU
AU014645
AU022252
AU023871
Aup1
AV312086
Avpi1
Avpr1b
AW049604
AW125753
AW208599
AW548124
B130024G19Rik
B230110G15Rik
B230209C24Rik
B230215L15Rik
B230217C12Rik
B230219D22Rik
B230312A22Rik
B230323A14Rik
B230339M05Rik
B3galt1
B3gnt7
B4galnt1
B4galt1
B4galt2
B4galt3
B4galt5
B530045E10Rik
B930006L02Rik
B930082K07Rik
ba
Baalc
Bace1
Bag4
Bahcc1
Bahd1
Bai3
Bambi
Bank1
Bap1
Barx2
Bat1a
Bat2d
Baz1a
Baz2a
BB128963
Bbc3
Bbs1
Bbx
BC002199
BC004004
BC017647
BC018242
BC021395
BC021523
BC021891
BC022623
BC025446
BC025833
BC026590
BC028471
BC030046
BC030336
BC030440
BC030863
BC031353
BC032203
BC033915
BC034902
BC036313
BC039632
BC048644
BC049635
BC050099
BC055107
BC056474
BC056923
BC057371
BC062109
BC062127
BC065085
BC067047
BC068110
BC106179
Bcam
Bcar1
Bckdk
Bcl11a
Bcl2l1
Bcl2l12
Bcl3
Bcl7a
Bcl7c
Bcr
Bdp1
beta-TG
Bgn
Bicd2
Blcap
Bmf
Braf
Brap
Brca1
Brd4
Brms1l
Brpf1
Brs3
Brsk1
Brsk2
Bsdc1
Btaf1
Btbd14a
Btbd14b
BTEB-1
b-TG1
Btnl1
Bub3
Bud31
Bzrap1
C030002C11Rik
C030003D03Rik
C030006K11Rik
C030014K22Rik
C030017K20Rik
C030034L19Rik
C030044C12Rik
C030046E11Rik
C130021I20Rik
C130026I21Rik
C1ql2
C230021P08Rik
C230072F16Rik
C230093N12Rik
C33
C330019G07Rik
C330021A05Rik
C330024D21Rik
C430003P19Rik
C530043G21Rik
C630007B19Rik
C76566
C77080
C77370
C79798
C86695
C87414
C920006C10Rik
C920016K16Rik
Cacna2d2
Cacnb3
Cacnb4
Cad
Cadm1
Calb1
Calb2
Cald1
Calu
Camk2a
Camk2d
Camk2g
Camk2n1
Camkk1
Camta1
Cap1
Cap2
Capzb
CaR
Car2
Car7
Card6
Casc3
Cask
Caskin1
Casz1
cation sensing receptor
Catsper4
Cbara1
Cbln1
Cbx5
Cbx6
Cbx7
Cc2d1b
Ccbe1
Ccbl2
Ccdc116
Ccdc117
Ccdc127
Ccdc23
Ccdc50
Ccdc69
Ccdc9
Ccdc90a
Ccl19
Ccl4
Ccnd2
Ccnd3
Ccndbp1
Ccne1
Ccnl2
Cct3
Cd163
Cd177
Cd200r1
Cd244
Cd274
Cd28
Cd38
Cd3e
Cd47
Cd59a
Cd6
Cd7
Cd83
Cd8b1
Cd96
Cdc14b
Cdc25a
Cdc2l5
Cdc42
Cdc42se1
Cdc6
Cdca4
Cdh5
Cdk2
Cdk5r1
Cdk8
Cdk9
Cdkn1a
Cdkn1c
Cdmx
Cdr2l
Cds2
Cdsn
Ceacam20
Cecr2
Cecr6
Celsr2
Cenpb
Cenpf
Cenpi
Cenpo
Centb2
Centd3
Cep192
Cep350
Cggbp1
Chd4
Chd9
Chi3l1
Chm
Chodl
Chrd
Chrdl1
Chrna7
Chst11
Chst2
Chuk
Cic
Cish
Cks1b
Clasp1
Clasp2
Clca5
Clcf1
Cldn1
Cldn2
Clint1
Clip4
Cln3
Clpb
Clptm1
Cnnm3
Cnnm4
Cnot8
Cntn4
Cntnap1
Cntrob
Col11a1
Col12a1
Col14a1
Col19a1
Col1a1
Col23a1
Col4a1
Col4a4
Col5a3
Col8a1
Commd7
Cops3
Cops4
Cops7b
Copz1
Coro1b
Coro1c
Cox6b1
Cox7b
Cox8a
Cpd
Cplx2
Cplx3
Cpsf2
Creb3
Creb5
Crip3
Crk
Crtc1
Cryzl1
Csmd1
Csnk1g1
Csnk2b
Cspg5
Csprs
Cst6
CTAP3
Ctbp2
Ctdsp2
Ctdspl
Ctnna2
Ctnnbip1
Ctnnd1
Ctsw
Cugbp1
Cugbp2
Cwf19l1
Cxadr
Cxcl12
Cxxc4
Cxxc5
Cyb5r1
Cygb
Cyp46a1
Cysltr1
D030022P06Rik
D030051N19Rik
D030055H07Rik
D030074E01Rik
D130009I18Rik
D130052B06Rik
D130059P03Rik
D16Ertd472e
D17Wsu92e
D19Ertd721e
D1Bwg1363e
D230004J03Rik
D230005D02Rik
D230025D16Rik
D2Ertd391e
D330017J20Rik
D330027H18Rik
D330038O06Rik
D3Bwg0562e
D430015B01Rik
D430019H16Rik
D430028G21Rik
D430036J16Rik
D430039N05Rik
D430041B17Rik
D4Bwg0951e
D4Ertd22e
D5Ertd579e
D630023F18Rik
D630033O11Rik
D630040G17Rik
D630042F21Rik
D630042P16Rik
D630045J12Rik
D730040F13Rik
D8Ertd587e
D930019F10Rik
D930028M14Rik
D930048N14Rik
Daam1
Dab1
Dab2ip
Dach1
Dach2
Dact1
Dagla
Dapk1
Dapk2
Dazap2
Dbc1
Dcc
Dcdc5
Dck
Dctd
Dctn4
Dcun1d1
Dcun1d3
Ddah2
Ddef1
Ddefl1
Ddx11
Ddx17
Ddx19b
Ddx26b
Ddx42
Ddx5
Defcr20
Dennd4b
Depdc6
Des
Dgat2l4
Dgka
Dgkb
Dgkg
Dgkk
Dhdds
Dhx29
Diap1
Dicer1
Dio2
Dirc2
Dlat
Dlg2
Dlg3
Dlgap1
Dlgap3
Dlgap4
Dll4
Dlx1
Dlx3
Dmrta2
Dmrtc1a
Dnahc9
Dnaja3
Dnajb10
Dnajb11
Dnajb5
Dnajb9
Dnajc16
Dnd1
Dnm1
Dnm3
Dnmt3a
Dock3
Dock8
Dolpp1
Dot1l
Dpf2
Dpf3
Drp2
Dscr1l1
dsRNA-activated kinase
Dst
Dtl
Dtna
Dtx1
Dtx3
Dullard
Dusp13
Dusp6
Dync1li1
Dyrk1a
E030010A14Rik
E130003G02Rik
E130014J05Rik
E130112L23Rik
E130218I03Rik
E130310K16Rik
E230016M11Rik
E230029C05Rik
E2f1
E2f7
E330009J07Rik
E330017L17Rik
E330033L03
E430025E21Rik
Ear11
Ear6
Ebf4
Ece2
Eda
Edg2
Edg7
Edn3
Efna5
Efnb3
Eftud1
EG209380
EG210583
EG225609
EG232599
EG240549
EG245305
EG328264
EG329160
EG329217
EG432451
EG432987
EG433281
EG434008
EG434396
EG544848
EG545391
EG545758
EG545936
EG546387
EG574403
EG621083
EG621335
EG628004
EG628416
EG633640
EG665374
EG668662
Egflam
Egln1
Egln3
Ehbp1
Ehf
Ehmt2
Ei24
eIF-2 alpha
Eif2b2
Eif2c5
Eif2s2
Eif3s7
Eif4e2
Eif4e3
Eif4ebp2
Eif4h
Eif5a2
Elavl1
Elk3
Elk4
Ell2
Elmo2
Elmod2
Elovl6
Eml1
Emx2
Enah
Endod1
Endogl1
Enox2
Enpp4
Ensa
ENSMUSG00000053118
ENSMUSG00000055109
ENSMUSG00000069883
ENSMUSG00000072884
ENSMUSG00000074466
Entpd5
Epb4.1
Epb4.1l1
Epb4.1l4b
Epb4.9
Epc2
Epha4
Epha8
Ephb4
Epm2aip1
Eps8
Erc1
Ercc2
Ercc6
Erf
Ergic2
Erlin1
Esr1
Etf1
Etnk1
Etohd2
Etv1
Etv3
Etv4
Evc
Evi1
Ewsr1
Exoc1
Eya3
Eya4
F8
F830021D11Rik
Fads1
Faf1
Fastkd2
Fat2
Fat3
Fbxl10
Fbxl11
Fbxl19
Fbxl2
Fbxo3
Fbxo38
Fbxo41
Fbxo42
Fbxo44
Fbxw10
Fbxw11
Fbxw8
Fcgbp
Fcho1
Fchsd2
Fcrl1
Fech
Fgf4
Fgf5
Fgfr1
Fgl2
Filip1
Fkbp11
Fkbp1a
Fkbp1b
Fkbp5
Flt1
Flt3
Fmn1
Fmod
Fmr1
Fn1
Fnbp1l
Fndc4
Fndc5
Fndc7
Fnip1
Folr4
Fosb
Fosl1
Fosl2
Foxg1
Foxj2
Foxo1
Foxp2
Frem1
Frmd4a
Frmd5
Frmpd2
Frmpd4
Frs2
Frzb
Fstl1
Fundc2
Fut10
Fut8
Fut9
Fxyd7
Fyn
Fyttd1
Fzd5
G2
G3bp2
G6pc2
Gabbr1
Gabbr2
Gabra1
Gabrb3
Gabrq
Gal
Galnt1
Galnt2
Gas1
Gas2
Gas2l1
Gata6
Gatad2a
Gbf1
Gcap14
Gcet2
Gclm
Gda
Gdpd1
Gga1
Ggt1
Gipc1
Git1
Gja1
Gja5
Gjb1
Glcci1
Gli3
Gls
Glt25d1
Glt8d3
Gm1082
Gm1718
Gm1752
Gm323
Gm628
Gm807
Gm833
Gm867
Gm879
Gm944
Gmeb1
Gmeb2
Gmfb
Gna-rs1
Gnas
Gnb2
Gng12
Gng4
Gnpda1
Gns
Golph3
Golph4
Gosr1
Gosr2
Gpam
Gpatch8
Gpd1
Gpd2
Gpr114
Gpr137
Gpr156
Gpr158
Gpr172b
Gpr174
Gpr22
Gpr3
Gpr37
Gpr61
Gpr63
Gpr85
Gprasp1
Gprc5b
Gpx6
Gramd3
Grb10
Gria1
Gria2
Grin1
Grin2b
Grit
Grm1
Gsbs
Gsg1l
Gsk3a
Gsk3b
Gspt2
Gstm5
Gtf2i
Gtpbp3
Gtse1
Gucy2f
Gyk
Gzmb
H13
H2-K1
Hace1
Hao1
Hap1
Hapln4
Hcfc1
Hcn1
Hdac11
Hdac9
Hdgf
Hdhd2
Hebp1
Hexim2
Hey1
Hey2
Hif1a
Hif1an
Hif3a
Hip1
Hip2
Hipk1
Hipk4
Hivep3
Hk2
Hmga2
Hnrpk
Hnrpll
Hoxa1
Hoxa11
Hoxa11os
Hoxa2
Hoxa4
Hoxb4
Hoxc6
Hoxd13
Hpca
Hpcal4
Hprt1
Hpse2
Hrasls
Hrh3
Hs2st1
Hs3st3a1
Hs6st1
Hsp90ab1
Hspa12a
Hspa4
Hspb6
Hspb8
Htr1a
Htr4
Htr7
Hvcn1
Iars2
Ibrdc2
Icmt
Id4
Ier5
IFN- type I-induced and dsRNA-activated kinase
Ifnar2
Ifng
IFN-induced and double-stranded RNA-activated kinase
Igf1r
Igfbp2
Ihpk1
Ihpk2
Ihpk3
Iigp1
Iigp2
Ikzf2
Ikzf3
Ikzf5
Il10
Il11ra1
Il11ra2
Il12a
Il12b
Il13ra1
Il15ra
Il17b
Il17rd
Il17rd
Il1rn
Il24
Il2ra
Il33
Il6st
Il9r
Ilf2
Ilf3
Impg2
Ing3
Ing4
Inmt
Inpp4a
Inpp4b
Inpp5a
Ints6
Ipo9
Iqsec1
Irf2
Irf2bp1
Irf5
Irf6
Isgf3g
Isoc1
Itch
Itga6
Itgal
Itgb1
Itgb1bp2
Itgb4
Itk
Itm2a
Itm2b
Itpr1
Itsn2
Izumo1
Jarid1b
Jarid1d
Jmjd1b
Jmjd2a
Jmjd4
Jph4
Kcmf1
Kcna1
Kcna2
Kcnab3
Kcnb1
Kcnc1
Kcnc3
Kcnc4
Kcne1l
Kcne2
Kcne4
Kcnip1
Kcnip3
Kcnk1
Kcnk2
Kcnk3
Kcns2
Kctd12
Kctd2
Kctd4
Kctd5
Kctd9
Kdelr2
Kdr
Khsrp
Kif13a
Kif14
Kif16b
Kif18a
Kif1b
Kif1c
Kif21b
Kif3a
Kif3b
Kif3c
Kirrel1
Kirrel3
Kitl
Klc4
Klf12
Klf17
Klhdc5
Klhl12
Klhl18
Klhl2
Klhl26
Klk10
Klra2
Klra5
Klrg1
Kpna1
Kpna6
Kprp
Krba1
Kremen1
Krt4
Krt80
Ktn1
L1cam
Lama1
Lamb1-1
Lamc1
LA-PF4
Laptm5
Lasp1
Lass2
Lba1
Lcn10
Lcor
Lcorl
Lcp1
Ldb3
LDGF
Ldha
Ldoc1l
Lemd1
Leng8
Leprotl1
Lgals1
Lgr5
Lhfpl2
Lhfpl4
Lhx3
Lhx6
Limd2
Limk2
Lin7a
Lincr
Lingo1
Lipg
Liph
Litaf
Lman2l
Lmna
Lmnb1
Lmtk3
Lnpep
Lnx2
LOC432488
LOC433479
LOC545180
LOC545291
LOC625175
LOC625638
LOC626082
LOC667086
Lonrf1
Lonrf3
Loxl4
Lphn1
Lphn2
Lphn3
Lpp
Lrch1
Lrp1
Lrp3
Lrp4
Lrp6
Lrp8
Lrrc15
Lrrc28
Lrrc44
Lrrtm1
Lrrtm4
Lrtm1
Lsm2
Luzp1
Ly-56
Lypd3
Lyrm4
Lyrm7
Lysmd1
Mab21l1
Magi1
Magi3
Mamdc2
Maml1
Man1c1
Man2a1
Map1lc3a
Map2k3
Map2k4
Map3k11
Map3k3
Map3k4
Map3k7ip2
Mapk10
Mapk4
Mapk8
Mapkapk2
Mapkbp1
Mapre1
Mapre2
Mapt
Marveld1
Masp1
Mast4
Matr3
Mbd3l2
Mbd6
Mbnl2
Mbtd1
Mbtps2
Mbx
Mc4r
Mcm10
Mctp1
MDGF
Mecp2
Med12
Mefv
Megf11
Megf9
Meis1
MERP-1
MERP2
Mettl8
Mfap3l
Mfng
Mga
MGC6480
MGC67181
Mgrn1
Mical3
Mid1
Mid2
Mier3
Mirg
Mitf
Mizf
mKIAA1045
Mkrn1
Mlf2
Mll1
Mllt10
Mllt3
Mllt4
Mmd
Mmp15
Mmp16
Mmp19
Mmp2
Mmp24
Mmp9
Mobkl2c
Mobp
Mon1a
Morf4l1
Morf4l2
Morn1
Mospd2
Mov10
Mphosph9
Mpl
Mpp1
Mppe1
Mpz
Mras
Mrgpre
Mrpl17
Mrpl2
Mrps18b
Ms4a1
Ms4a13
Msi2
Msl31
Msrb3
Mta2
Mta3
Mtap7
Mtcp1
Mtdh
Mtf1
Mtm1
Mtmr12
Mtmr2
Mtmr3
Mtus1
Mtvr2
Muc13
Muc2
Muc20
Muted
Myb
Mybl2
Myct1
Myl6
Mylk2
Myo16
Myo18a
Myo1c
Myo5b
Myrip
Myst2
Myst4
Myt1l
N
Nab2
NaG
Naga
NAP-2
NAP-2-L1
Napa
Narf
Nat11
Nav1
Nav2
Nav2.3
Nax
Ncam1
Nck2
Nckap1l
Nckipsd
Ncoa2
Ncoa3
Ndst3
Ndufa3
Ndufc1
Nedd4l
Negr1
Nek6
Nek9
Nelf
Neo1
Neud4
Neurod2
Nf1
Nfat5
Nfatc3
Nfix
Nfkb2
Nfkbie
Ngef
Ngfr
Nhlh1
Nhlh2
Nhp2l1
Nid1
Nkiras1
Nlgn3
Nln
Nlrp5
Nlrp9b
Nlrx1
Nmb
Nmnat1
Nmnat2
Nola2
Nos1
Nos1ap
Notch2
Notch4
Nova1
Nox4
Npas3
Npc2
Npffr1
Nploc4
Npr2
Npr3
Npsr1
Nr1d1
Nr1h2
Nr4a3
Nr6a1
Nrbp1
Nrf1
Nrg1
Nrl
Nrp2
Nrxn2
Nrxn3
Ntrk2
Ntrk3
Nuak1
Nubp1
Nudt10
Nudt12
Nudt13
Nudt17
Nufip2
Nwd1
Nxf3
Oas1d
Oas1h
Ociad1
Ocrl
Odf3
Odz1
Odz3
Odz4
Og9x
Ogdh
Olfml1
Onecut2
Oog3
Opcml
ORF34
Ormdl3
Osbp
Osbpl11
Osbpl6
Osbpl7
Osm
Otc
OTTMUSG00000000997
OTTMUSG00000003947
OTTMUSG00000012358
OTTMUSG00000012686
Otub1
Otud7b
Otx1
Ovol1
Oxct1
Oxsr1
P42pop
Padi1
Pafah1b2
Pak2
Pak4
Palld
Palm
Palm2
Palmd
Pam
Pan3
Pank2
Papola
Pappa
Paqr8
Pard3
Park2
Parp11
Parp16
Parp6
Parp8
Patz1
Pax7
Pbx1
Pbx3
Pcbp4
Pcdh11x
Pcdh20
Pcdha4
Pcdhg@
Pcdhga1
Pcdhga10
Pcdhga11
Pcdhga12
Pcdhga2
Pcdhga3
Pcdhga4
Pcdhga5
Pcdhga6
Pcdhga7
Pcdhga8
Pcdhga9
Pcdhgb1
Pcdhgb2
Pcdhgb4
Pcdhgb5
Pcdhgb6
Pcdhgb7
Pcdhgb8
Pcdhgc3
Pcdhgc4
Pcdhgc5
Pcf11
Pcnxl3
Pcp4
Pcp4l1
Pctk1
Pdap1
Pdcl
Pde2a
Pde4b
Pde6d
Pde7a
Pde7b
Pdgfb
Pdgfc
Pdzk1
Pea15a
Pecam1
Peg10
Peli2
Peli3
Per2
Pex19
Pex26
Pfdn2
Pfkfb2
Pfkfb4
Pfn2
Pftk1
Pgd
Pgm2l1
Pgm3
Pgpep1
Pgrmc2
Phb
Phc1
Phc2
Phf1
Phf19
Phf6
Phf7
Phf8
Phka1
Phkb
Phldb1
Phyhip
Phyhipl
Piga
Pigv
Pik3c2a
Pik3ip1
Pik3r1
Pik3r3
Pilrb1
Pilrb2
Pip5k1b
Pip5k1c
Pip5k2a
Pip5k2b
Pitpnb
Piwil2
Pja2
Pkd2l2
Pknox2
Pkr
Plagl2
Plau
Plcg1
Pld1
Plekha7
Plekhf2
Plg
PLIP
Plk2
Plscr3
Plxna2
Plxnb1
Pmp22
Pnkd
Pnp
Pogk
Poldip3
Polq
Polr2c
Polr3e
Polr3k
Pom121
Porcn
Pou2f2
Pou6f1
Pp11r
Ppap2b
Ppargc1b
Ppm1b
Ppm1e
Ppm1h
Ppm1l
Ppme1
Ppp1cb
Ppp1cc
Ppp1r10
Ppp1r12b
Ppp1r12c
Ppp1r14a
Ppp1r15b
Ppp1r1c
Ppp1r3a
Ppp1r8
Ppp1r9a
Ppp2r1a
Ppp2r5a
Ppp2r5b
Ppp2r5e
Ppp3cb
Ppp4r2
Pps
Ppy
Pramef12
Prdm2
Prdm6
Prdx6
Prdx6-rs1
Prickle1
Prkab2
Prkag1
Prkcb1
Prkcd
Prmt8
Prnpip1
Prok2
Prom2
Prr16
Prr3
Prrc1
Prrg2
Prrg3
Prss23
Prss36
Prtg
Prx
Pscd1
Psd2
Psd3
Psd4
Psen1
Pskh1
Psmd10
Psmd11
Psme3
Psrc1
Pstpip2
Ptbp2
Ptcd1
Pten
Ptger1
Ptgfrn
Ptplb
Ptpn1
Ptpn11
Ptpn14
Ptpn9
Ptprf
Ptprj
Ptprt
Purg
Pvrl1
Pvrl4
Pvt1
Pwwp2
Pxk
Pycr2
R3hdm1
Rab11fip5
Rab15
Rab18
Rab21
Rab28
Rab2b
Rab35
Rab38
Rab3b
Rab3gap1
Rab6
Rabgap1l
Rabgef1
Rabl3
Racgap1
Rad18
Rad54l2
Rai14
Rai16
Rala
Ralbp1
Ramp3
Ranbp10
Ranbp3
Rap1gds1
Rap2a
Rapgef1
Rapgef2
Rapgef6
Rapgefl1
Rarb
Rarg
Rasa1
Rasa2
Rasgrp1
Rasgrp3
Rasl12
Rassf1
Rassf2
Rassf4
Rbbp5
Rbm24
Rbm26
Rbm35a
Rbm35b
Rbm4b
Rbm9
Rbms1
Rbp1
Rbpj
Rc3h2
Rdx
Reep1
Rem1
Reps2
Retnlb
Rev3l
Rffl
Rftn2
Rfx3
Rfx4
Rgl1
Rgs10
Rgs16
Rgs4
Rgs7bp
Rgs8
Rgs9bp
rh
Rhebl1
rhino
Rhoa
Rhou
Ripk1
Rit1
Rit2
Rmnd5a
Rnase10
Rnf11
Rnf13
Rnf130
Rnf152
Rnf190
Rnf215
Rnf24
Rnf38
Rnf4
Rnf41
Rnf43
Rngtt
Robo2
Rock1
Rock2
Ror1
Rorc
RP23-124L1.2
[truncated: 591 more rows]
