# Supplementary material for: Microbiota Modulate Host Gene Expression via MicroRNAs
Source: PLoS One. 2011 Apr 29;6(4):e19293. doi: 10.1371/journal.pone.0019293 (PMC3084815; doi:10.1371/journal.pone.0019293)
Supplement: Table S2 — Genes potentially targeted by miRNAs differently expressed in the colon upon colonization, predicted by MiRanda, TargetScan or PicTar algorithms. (XLS) [file pone.0019293.s002.xls]

## Sheet: Feuil1
Table S2: Genes potentially targeted by dysregulated miRNAs in the colon during colonization
	mmu-miR-342-5p target genes				mmu-miR-466d-5p target genes				mmu-miR-465c-5p target genes				mmu-miR-466d-3p target genes				mmu-miR-466d-3p target genes				mmu-miR-683 target genes				mmu-miR-128 target genes
Predicted by miRanda	Predicted by TargetScan	Predicted by PicTar		Predicted by miRanda	Predicted by TargetScan	Predicted by PicTar		Predicted by miRanda	Predicted by TargetScan	Predicted by PicTar		Predicted by miRanda	Predicted by TargetScan	Predicted by PicTar		Predicted by miRanda	Predicted by TargetScan	Predicted by PicTar		Predicted by miRanda	Predicted by TargetScan	Predicted by PicTar		Predicted by miRanda	Predicted by TargetScan	Predicted by PicTar
(916 target genes)	(19 target genes)			(1488 target genes)	(69 target genes)			(1685 target genes)	(2 target genes)			(1815 target genes)	(3 target genes)			(1817genes)	(129 genes)			(1541genes)	(125 genes)			(1671genes)	(625 genes)
1110013L07Rik	4921517D21Rik	not found in database		0910001A06Rik	1810007P19Rik	not found in database		0610007L01Rik	Cdkn1c	not found in database		0610009O20Rik	Mga	not found in database		0610007L01Rik	1110018G07Rik	not found in database		0610007L01Rik	2310046O06Rik	not found in database		0610007L01Rik	0610007L01Rik	not found in database
1110014J01Rik	Aak1			1110005A23Rik	2510009E07Rik			0610009O20Rik	Zic1			0610010F05Rik	Ppig			0610009O20Rik	1500001A10Rik			0610009O20Rik	2410014A08Rik			0610037D15Rik	0910001A06Rik
1110033M05Rik	Araf			1110012J17Rik	A130022J15Rik			1110004F10Rik				0610037D15Rik	Rbm9			0610010F05Rik	1810031K17Rik			0610011L14Rik	2810012G03Rik			0610040J01Rik	1200009O22Rik
1300001I01Rik	Atrn			1110028C15Rik	Adipor2			1110007C09Rik				0910001A06Rik				0610011L14Rik	2410014A08Rik			1100001E04Rik	4921506J03Rik			1110002B05Rik	1300010M03Rik
1500009C09Rik	Bmp1			1110028F11Rik	Aff3			1110012J17Rik				1110015M06Rik				1110002B05Rik	4931406H21Rik			1110002E23Rik	Aak1			1110012J17Rik	1700047I17Rik1
1700003L19Rik	Centg1			1200009O22Rik	AK122525			1110019K23Rik				1110028C15Rik				1110014N23Rik	4933433K01Rik			1110021J02Rik	Adam19			1110029E03Rik	1700047I17Rik2
1700003M07Rik	Cnih2			1300012G16Rik	Ank1			1110029E03Rik				1110033M05Rik				1110018G07Rik	7530404M11Rik			1110029E03Rik	Aebp2			1110033M05Rik	1700071K01Rik
1700008O03Rik	Cplx2			1500009C09Rik	Arhgef17			1110033M05Rik				1110059M19Rik				1110029E03Rik	9530066K23Rik			1110032A04Rik	Asb7			1110051B16Rik	1810011O10Rik
1700011I03Rik	Dnttip1			1700010I14Rik	Ascc2			1190002N15Rik				1110067D22Rik				1110039B18Rik	Aak1			1190007I07Rik	Bach2			1110067D22Rik	2210012G02Rik
1700025G04Rik	Fxyd5			1700012H17Rik	Atrn			1190007I07Rik				1190002N15Rik				1110067D22Rik	Abcc3			1200009O22Rik	Barhl1			1200009O22Rik	2410025L10Rik
1700028K03Rik	Gas2			1700019J19Rik	BC062109			1200009O22Rik				1190007I07Rik				1200002N14Rik	Abhd4			1200014J11Rik	BC023829			1300010M03Rik	2600011E07Rik
1700029M03Rik	Igfbp5			1700020O03Rik	Bcor			1300012G16Rik				1200002N14Rik				1200009O22Rik	Acadl			1300010F03Rik	Bcl7a			1300014I06Rik	2610207I05Rik
1700031F05Rik	Irf8			1700025G04Rik	BY080835			1700006J14Rik				1200014M14Rik				1200016B10Rik	Adam23			1300012G16Rik	Bmpr1a			1500010J02Rik	2700050L05Rik
1700123D08Rik	Lrch1			1700028K03Rik	Cacna2d2			1700020C11Rik				1500009C09Rik				1300010M03Rik	Akt3			1500003O03Rik	Bsn			1500034J01Rik	4121402D02Rik
1810006J02Rik	Rnf26			1700036D21Rik	Calm1			1700020I14Rik				1500016L03Rik				1300018I05Rik	Ankrd13c			1500009C09Rik	Cab39			1600029D21Rik	4632428N05Rik
1810011O10Rik	Slc16a10			1700072I22Rik	Ccdc32			1700021K19Rik				1500031H01Rik				1500001A10Rik	Aplp2			1500010J02Rik	Caskin1			1700047I17Rik	4930589M24Rik
1810013L24Rik	Sox12			1700092K14Rik	Cd24a			1700025F24Rik				1700017N19Rik				1500009C09Rik	Arhgap1			1700016H13Rik	Cbfa2t3			1700065J11Rik	4932441K18Rik
1810053B01Rik	Thpo			1700095J03Rik	Cd99l2			1700028K03Rik				1700065O13Rik				1500009L16Rik	Arhgef12			1700019J19Rik	Cd247			1700121F15Rik	4933407N01Rik
2010000I03Rik	Urm1			1700095J07Rik	Chst2			1700029F09Rik				1700081L11Rik				1500035H01Rik	Atp6v1e1			1700020O03Rik	Cdc6			1810007M14Rik	4933428G20Rik
2010002N04Rik				1700122H20Rik	Col25a1			1700052N19Rik				1810006J02Rik				1600021P15Rik	Atxn1l			1700027D21Rik	Cdkal1			1810013D10Rik	5730403B10Rik
2310014H01Rik				1810011O10Rik	D630023F18Rik			1700054A03Rik				1810014B01Rik				1600029D21Rik	AW548124			1700028K03Rik	Celsr3			1810014B01Rik	5730446C15Rik
2310015B20Rik				1810013D10Rik	Dcx			1700102N10Rik				1810034K20Rik				1700003L19Rik	B3gnt7			1700048F04Rik	Cnot2			1810054D07Rik	6330500D04Rik
2310020A21Rik				2010106E10Rik	Dlg2			1700108M19Rik				2010107G23Rik				1700003M07Rik	Bcam			1700054A03Rik	Cpd			2010000I03Rik	6332401O19Rik
2310022B05Rik				2010309E21Rik	Dlg4			1700109F18Rik				2010204N08Rik				1700006J14Rik	C330005M16Rik			1700057K13Rik	Csf3			2010111I01Rik	9530066K23Rik
2310035C23Rik				2210010L05Rik	Dmrta1			1700129C05Rik				2300009A05Rik				1700012H17Rik	C630007B19Rik			1700095J03Rik	Cyp1a1			2010305C02Rik	A130092J06Rik
2510039O18Rik				2210404E10Rik	E130309F12Rik			1810014B01Rik				2310015B20Rik				1700020C11Rik	Cacnb3			1700110K17Rik	D3Bwg0562e			2210012G02Rik	A230046K03Rik
2610018I03Rik				2210412D01Rik	Elavl4			1810020G14Rik				2310035C23Rik				1700024P16Rik	Capn5			1700129I04Rik	Dab2ip			2310001A20Rik	A430093A21Rik
2610301G19Rik				2310005N01Rik	Elmod2			1810054D07Rik				2410042D21Rik				1700029M03Rik	Capza3			1810009A15Rik	Elavl1			2310002B14Rik	A830006F12Rik
2610528K11Rik				2310009E04Rik	Fat3			2010000I03Rik				2410129H14Rik				1700036D21Rik	Ccdc92			1810009K13Rik	Fbxl11			2310008H04Rik	A930001N09Rik
2700045P11Rik				2310016C16Rik	Fign			2010200O16Rik				2610020C11Rik				1700047F07Rik	Cdc42se1			1810011O10Rik	Foxo1			2310028N02Rik	A930041I02Rik
2700081O15Rik				2310016D23Rik	Fubp1			2010204N08Rik				2610203C20Rik				1700065J18Rik	Chkb			1810014B01Rik	Frk			2310035C23Rik	AB030242
2810011L19Rik				2310045A20Rik	Grik3			2010301N04Rik				2700090O03Rik				1700066J03Rik	Chrm1			1810033B17Rik	Fuz			2310036O22Rik	Abca1
2900019G14Rik				2310047M10Rik	Hif1an			2010309E21Rik				2810021B07Rik				1700112E06Rik	Chst2			1810037C20Rik	Gatad2a			2310040M23Rik	Abcb9
2900057K09Rik				2310057M21Rik	Hivep2			2210010L05Rik				2810046L04Rik				1700123O21Rik	Cnr2			1810073G14Rik	Gna13			2310043N10Rik	Abl2
2900093B09Rik				2310066E14Rik	Hoxc9			2210408I21Rik				2810055G20Rik				1810007E14Rik	Coro2b			2010111I01Rik	Gphb5			2310045A20Rik	Acta2
3110006O06Rik				2410017P09Rik	Ihpk1			2310008M10Rik				2810403D21Rik				1810013L24Rik	Cyb561d1			2010310C07Rik	Hnrnph1			2310073E15Rik	Acvr1c
3110043O21Rik				2410018L13Rik	Kif1a			2310039E09Rik				2810407C02Rik				1810014B01Rik	Dcbld1			2010311D03Rik	Hnrnpk			2400003C14Rik	Acvr2a
3732413I11Rik				2410127E18Rik	Loxl4			2400001E08Rik				2810457I06Rik				1810020G14Rik	Ddx3x			2210009G21Rik	Homez			2410003P15Rik	Adam10
3930401K13Rik				2510009E07Rik	Ncan			2410017P07Rik				2810485I05Rik				1810031K17Rik	Dedd			2310045A20Rik	Hrk			2410025L10Rik	Adam19
4432412L15Rik				2610020C11Rik	Nmnat2			2410025L10Rik				2900024O10Rik				1810054D07Rik	Dlx3			2310047C04Rik	Hspa12a			2410066E13Rik	Adam22
4631405J19Rik				2610024B07Rik	Nrip3			2410066E13Rik				2900052N01Rik				2010000I03Rik	Dnmt3a			2410014A08Rik	Ilf3			2410127E18Rik	Adamts10
4632404H22Rik				2610042O14Rik	Nufip2			2410127E18Rik				2900064A13Rik				2010008E23Rik	Elavl2			2410017P09Rik	Inpp5a			2610024B07Rik	Adamtsl1
4632413K17Rik				2610203C20Rik	Pafah1b1			2510003E04Rik				2900076A07Rik				2010209O12Rik	Eln			2410127E18Rik	Irs1			2610042O14Rik	Adcy6
4921517D21Rik				2610207I05Rik	Park2			2510009E07Rik				3000002G13Rik				2010305C02Rik	Esrrg			2610020C11Rik	Jph4			2610204L23Rik	Adcy7
4921517D22Rik				2810011L19Rik	Phka1			2610018I03Rik				3110001I20Rik				2210013O21Rik	Fgf9			2610030H06Rik	Kifc2			2610207I05Rik	Adora2b
4930443B20Rik				2810046L04Rik	Pitpnb			2610020C11Rik				3110003A17Rik				2210408I21Rik	Flrt1			2610042O14Rik	Kpna4			2610301G19Rik	Aff3
4930483J18Rik				2810055G20Rik	Piwil2			2610030H06Rik				3110031B13Rik				2310009E04Rik	Fnbp1l			2610207I05Rik	Kpnb1			2610529C04Rik	Aff4
4930502C15Rik				2810442N19Rik	Rab3c			2610203C20Rik				3110045G13Rik				2310014H01Rik	Fndc5			2610209A20Rik	Lmod1			2810011L19Rik	AI118078
4930504E06Rik				2900006F19Rik	Rabl2a			2610206B13Rik				3110050N22Rik				2310043N10Rik	Fzd5			2610301G19Rik	Lrch3			2810055G20Rik	AI593442
4930523C07Rik				2900019G14Rik	Ric8b			2610507B11Rik				3632451O06Rik				2310047C04Rik	Gdap1l1			2610304G08Rik	Lrrc58			2810432L12Rik	AK122525
4930542N06Rik				2900052N01Rik	Robo2			2810008M24Rik				4121402D02Rik				2310047D13Rik	Gfi1b			2810002I04Rik	Lrrk1			2810485I05Rik	Ak2
4930544G21Rik				3000002G13Rik	Rtn1			2810402A17Rik				4631422O05Rik				2310047M10Rik	Grik3			2810002O09Rik	Mamld1			2900011O08Rik	AK220484
4930579C12Rik				3010003L21Rik	Sin3a			2810403D21Rik				4631424J17Rik				2310081J21Rik	Grin2b			2810011L19Rik	Map3k12			2900019G14Rik	Ak3l1
4933407E24Rik				3110001D03Rik	Sirpa			2810407C02Rik				4631426J05Rik				2400001E08Rik	Hao1			2810012G03Rik	Mapk8			2900092D14Rik	Ank1
4933413J09Rik				3110003A22Rik	Slc4a4			2810432L12Rik				4631427C17Rik				2400003C14Rik	Hdac8			2810405J04Rik	Mapre1			3110001I20Rik	Ankrd43
4933425O20Rik				3110006O06Rik	Slc7a8			2810453I06Rik				4632404H22Rik				2410014A08Rik	Ihh			2810432L12Rik	Marcks			3110004L20Rik	Ankrd6
5730528L13Rik				3110047P20Rik	Sox12			2810485I05Rik				4632411J06Rik				2410066E13Rik	Ipo9			2810485I05Rik	Mecp2			3110031B13Rik	Aplnr
5730588L14Rik				3300001P08Rik	Sox6			2900009I07Rik				4632419K20Rik				2410127E16Rik	Jarid1c			2900083I11Rik	Med29			3110035E14Rik	Appbp2
5930403N24Rik				4632433K11Rik	St8sia5			2900019G14Rik				4833417C18Rik				2410127E18Rik	Kcnk6			2900092D14Rik	Morn4			3110043O21Rik	Arfgef1
6330403K07Rik				4732418C07Rik	Stxbp5l			2900024O10Rik				4833446K15Rik				2610020O08Rik	Kcnn3			3110001A13Rik	Mterfd2			3110062M04Rik	Arhgap1
6330408A02Rik				4921509C19Rik	Thsd7b			2900092D14Rik				4921505C17Rik				2610042O14Rik	Kif21b			3110006E14Rik	Mtf2			3830406C13Rik	Arhgap12
6330416G13Rik				4921513D23Rik	Timp2			3110001A13Rik				4921506J03Rik				2610110G12Rik	Ldlrap1			3110006O06Rik	Mxi1			3930401K13Rik	Arhgef11
6330442E10Rik				4921525O09Rik	Ubtd1			3110001I20Rik				4921510H08Rik				2610203C20Rik	Lphn1			3110035E14Rik	Negr1			4121402D02Rik	Arhgef6
6430550H21Rik				4930417M19Rik	Unk			3110006E14Rik				4921524J17Rik				2610528K11Rik	Lyrm7			3110043O21Rik	Nek9			4432416J03Rik	Arid1b
9030425E11Rik				4930426D05Rik	Usp47			3732412D22Rik				4921533L14Rik				2610529C04Rik	Mmp24			3230401D17Rik	Nfatc1			4631403P03Rik	Arid2
9130227C08Rik				4930442J19Rik	Zbtb7b			3732413I11Rik				4922502D21Rik				2810002I04Rik	Morc2a			3930401K13Rik	Nlgn3			4632428N05Rik	Arrdc4
9430038I01Rik				4930505D03Rik	Zfp704			4121402D02Rik				4930505D03Rik				2810002O09Rik	Mpl			4631405J19Rik	Nr6a1			4732490P12	Atp8a1
9530059O14Rik				4930506M07Rik	Zfyve27			4631427C17Rik				4930521E07Rik				2810008D09Rik	Mrpl17			4631424J17Rik	Nufip2			4732491K20Rik	Atxn10
9630001P10Rik				4930513N10Rik	Zswim1			4632413K17Rik				4930523C07Rik				2810012G03Rik	Mtus1			4631426E05Rik	Orc5l			4732495G21Rik	AW121567
A230072C01Rik				4930521E07Rik				4732418C07Rik				4930544G21Rik				2810055G20Rik	Myo1a			4632411J06Rik	Otud7b			4921504I05Rik	Axin1
A230078I05Rik				4930523C07Rik				4732435N03Rik				4931406I20Rik				2810055G20Rik	Myt1			4632433K11Rik	Pan3			4921511K06Rik	Axud1
A330041K01				4930524L23Rik				4732479N06Rik				4932441K18Rik				2810410M20Rik	Ncam1			4732460K03Rik	Pcdh12			4922503N01Rik	B3gnt7
A330050B17Rik				4930533K18Rik				4732495E13Rik				4933400N17Rik				2810489J07Rik	Nlk			4732495G21Rik	Pdpk1			4930412C18Rik	B630005N14Rik
A530088H08Rik				4930544L04Rik				4833446K15Rik				4933402J24Rik				2900009I07Rik	Nnat			4833424O15Rik	Peli2			4930422I07Rik	Bag2
A630038E17Rik				4930555A03Rik				4921506J03Rik				4933407E24Rik				2900019G14Rik	Nrgn			4833427G06Rik	Ppp1r3d			4930426D05Rik	Bahd1
A730015I17				4930556P03Rik				4921513D11Rik				4933413J09Rik				2900052N01Rik	Ntn1			4921505C17Rik	Prelp			4930504E06Rik	Baz2b
A730036I17Rik				4931406I20Rik				4921533L14Rik				4933426K21Rik				2900057K09Rik	Onecut2			4921506J03Rik	Prpf4b			4930506A18Rik	BC021381
A830036E02Rik				4933407E24Rik				4921534H16Rik				4933426M11Rik				2900083I11Rik	Pcdh12			4922505G16Rik	Ptp4a2			4930512H18Rik	BC057022
A830043J08Rik				4933413J09Rik				4930412C18Rik				4933427D06Rik				2900092E17Rik	Pdlim7			4930422G04Rik	Ptpn2			4930534B04Rik	BC057893
A830073O21Rik				4933425O20Rik				4930431B09Rik				4933430H15Rik				3000004C01Rik	Phf8			4930422I07Rik	Rab24			4930544G21Rik	BC060632
A930011G23Rik				4933430H15Rik				4930447M23Rik				4933439F18Rik				3110001A13Rik	Phyhip			4930423M02Rik	Rfxdc2			4930562F17Rik	BC085271
A930024E05Rik				4933433P14Rik				4930452G13Rik				5430417L22Rik				3110001I20Rik	Pigv			4930431B11Rik	Rhbdl3			4930589M24Rik	Bcl3
AA408296				5031410I06Rik				4930479M11Rik				5730419I09Rik				3110006O06Rik	Pik3r5			4930443B20Rik	Rnf24			4931406C07Rik	Bcorl1
Aak1				5330401P04Rik				4930511A02Rik				5730588L14Rik				3110035E14Rik	Plagl2			4930452G13Rik	Rsrc2			4931428F04Rik	Bgn
Abcg4				5430417L22Rik				4930512H18Rik				5730593F17Rik				3110056O03Rik	Plek2			4930459I23Rik	Runx1t1			4932413O14Rik	Bmi1
Abhd13				5430425K12Rik				4930534B04Rik				5830411G16Rik				3200002M19Rik	Ppp1r9a			4930505H01Rik	Scn8a			4932442K08Rik	Bmp2k
Ablim2				5730410E15Rik				4930579C12Rik				5830415L20Rik				3300005D01Rik	Ppp1r9b			4930506A18Rik	Sec62			4933402J24Rik	Brsk2
Ablim3				5730446C15Rik				4931428L18Rik				5830417C01Rik				3732412D22Rik	Ppp2r2a			4930523C07Rik	Sema3e			4933406E20Rik	Btg2
Acd				5730588L14Rik				4932411E22Rik				5830434P21Rik				3830408C21Rik	Prickle2			4930550L24Rik	Sertad4			4933407N01Rik	C230078M08Rik
Acsl4				5830417C01Rik				4932438A13Rik				5830472M02Rik				4631405J19Rik	Prkg1			4930555G01Rik	Setd7			4933424G06Rik	C230081A13Rik
Actr1a				5930437A14Rik				4932442K08Rik				5930403L14Rik				4631426E05Rik	Prr3			4930578N18Rik	Sfrs7			4933428G20Rik	C230093N12Rik
Acvr1c				6030405A18Rik				4933402J24Rik				6030443O07Rik				4631427C17Rik	Prss8			4930579G22Rik	Sh2d2a			4933439C10Rik	C79267
Adam12				6030443O07Rik				4933403O08Rik				6030446N20Rik				4632419I22Rik	Pscd3			4931408A02Rik	She			4933439C20Rik	Cables2
Adam15				6230409E13Rik				4933407I18Rik				6230409E13Rik				4732418C07Rik	Pvrl4			4931428F04Rik	Sirpa			5330401P04Rik	Cabp1
Adam19				6330408A02Rik				4933426M11Rik				6230424H07Rik				4732435N03Rik	Rarb			4932415M13Rik	Slc25a11			5330417C22Rik	Cacna1a
Adam23				6430514L14Rik				4933427D06Rik				6330407G11Rik				4732466D17Rik	Rfxank			4932441B19Rik	Slc5a3			5430405G05Rik	Cacng2
Adam32				6430550H21Rik				4933439C20Rik				6330416G13Rik				4732471J01Rik	RP23-157O10.7			4933407N01Rik	Slc7a11			5430416G10Rik	Camk1d
Adcyap1r1				6720456H20Rik				4933439F18Rik				6330500D04Rik				4732473B16Rik	Rpp14			5330401P04Rik	Sox12			5730403B10Rik	Capza1
Adra1a				6820424L24Rik				5330432B20Rik				6330569M22Rik				4833417C18Rik	Samd8			5430402E10Rik	Spink5			5730410E15Rik	Car10
Adrb3				7530404M11Rik				5430416G10Rik				6430514L14Rik				4833431D13Rik	Senp5			5430416G10Rik	Srpx2			5730446C15Rik	Car7
Adrbk1				9030425E11Rik				5730446C15Rik				6430514M23Rik				4921505C17Rik	Slc23a2			5430417L22Rik	Ss18			5730588L14Rik	Casc3
Aebp2				9130011E15Rik				5730536A07Rik				6430527G18Rik				4921511K06Rik	Slc6a2			5730588L14Rik	Stat5a			5730596K20Rik	Cbfa2t3
Aff1				9230019H11Rik				5730591J02Rik				6430550H21Rik				4921539E11Rik	Smad7			5830403M04Rik	Tmem144			5830411N06Rik	Cbx5
Aff4				9230102K24Rik				5830403L16Rik				6720456H20Rik				4930402H24Rik	Smug1			5830406J20Rik	Tmem150			5830457O10Rik	Ccdc50
Agps				9230109A22Rik				5830411G16Rik				6820424L24Rik				4930431B11Rik	Socs7			5830417C01Rik	Tmem49			6030443O07Rik	Ccdc71
AI118078				9430020K01Rik				5830415L20Rik				8030462N17Rik				4930434E21Rik	Srgap2			5830434P21Rik	Tmem98			6230410P16Rik	Ccdc88a
AI481105				9430025M13Rik				6030443O07Rik				9030224M15Rik				4930442J19Rik	Sstr3			5930403N24Rik	Tnrc6b			6330408A02Rik	Ccdc92
AI662270				9430038I01Rik				6230410P16Rik				9330159F19Rik				4930445K14Rik	Stk35			6030458C11Rik	Traf4			6330416G13Rik	Ccng1
AI840826				9430069J07Rik				6330419J24Rik				9330188P03Rik				4930449C09Rik	Stxbp6			6330407G11Rik	Trim44			6330419J24Rik	Ccnj
AI854517				9530051G07Rik				6330503K22Rik				9430031J16Rik				4930451G09Rik	Sumo1			6330408A02Rik	Trps1			6330420H09Rik	Ccnk
Ak2				9530059O14Rik				6332401O19Rik				9630050M13Rik				4930452G13Rik	Syn1			6330442E10Rik	Ttc21b			6330503K22Rik	Ccny
Amotl1				9530066K23Rik				6530403A03Rik				9930032O22Rik				4930459I23Rik	Taf5l			6330503C03Rik	Ttc9			6330534C20Rik	Cd2ap
Anapc5				9530082P21Rik				6530404N21Rik				A130090K04Rik				4930488E11Rik	Tbl1xr1			6332401O19Rik	Ube2d2			6332401O19Rik	Cdc14b
Angel1				9630001P10Rik				8430415E04Rik				A230025O18				4930500O05Rik	Tgfb3			6430550H21Rik	Ube2d3			6820424L24Rik	Cdc6
Ank2				9630033C03Rik				9030409G11Rik				A2bp1				4930504E06Rik	Tgfbr1			6530401N04Rik	Ube3a			7530404M11Rik	Cdh11
Ank3				9630055N22Rik				9130023D20Rik				A330050F15Rik				4930506A18Rik	Thoc2			6820431F20Rik	Ubr5			9030425E11Rik	Cds1
Ankib1				9930038B18Rik				9130024F11Rik				A530013C23Rik				4930513N10Rik	Timp2			7530404M11Rik	Usp54			9030617O03Rik	Centg2
Ankrd13b				A130022J15Rik				9230109A22Rik				A630031M04Rik				4930518C23Rik	Tm9sf4			8030474K03Rik	Wdr26			9130024F11Rik	Cep135
Ankrd27				A230025O18				9430020K01Rik				A730046J19Rik				4930520O04Rik	Tmem201			8430419L09Rik	Ywhaq			9130206N08Rik	Cited2
Ankrd52				A330008L17Rik				9430031J16Rik				A730054J21Rik				4930550C14Rik	Tnrc6b			8430427H17Rik	Zcchc11			9130227C08Rik	Ckap4
Anks1b				A330032B11Rik				9430038I01Rik				A830010M20Rik				4930563P21Rik	Traf4			9130213B05Rik	Zcchc8			9230019H11Rik	Clcn3
Ap2a1				A530046M15				9530026P05Rik				A830018L16Rik				4931406I20Rik	Txnl1			9330151L19Rik	Zer1			9230102K24Rik	Clic4
Ap2m1				A530065I17Rik				9530036O11Rik				A830019P07Rik				4931433A01Rik	Ube2q1			9330188P03Rik	Zfhx4			9430020K01Rik	Clpp
Apbb3				A630018P17Rik				9530051G07Rik				A830036E02Rik				4932417I16Rik	Wdr48			9430025M13Rik	Zfp112			9430025M13Rik	Cnot1
Aph1a				A630054L15Rik				9530091C08Rik				A830049A06				4933413J09Rik	Wtap			9430057O19Rik	Zmynd11			9430031J16Rik	Cnr1
Apool				A730046J19Rik				9630042H07Rik				A830080D01Rik				4933417D19Rik	Xpo7			9530026P05Rik				9530058B02Rik	Col11a2
Aqp1				A730098A19Rik				9630055N22Rik				A930001N09Rik				4933425O20Rik	Zcchc2			9530059O14Rik				9530066K23Rik	Col27a1
Araf				A830011K09Rik				9630058J23Rik				A930011G23Rik				4933429O19Rik	Zcchc24			9530068E07Rik				9530068E07Rik	Coro1c
Arc				A830029E22Rik				9930021J03Rik				A930011O12Rik				4933439C10Rik	Zfp410			9630033C03Rik				9530082P21Rik	Cpd
Arfgef2				A830049A06				9930104L06Rik				A930021C24Rik				4933439C20Rik				9830001H06Rik				9630002D21Rik	Cpeb3
Arhgap29				A930017N06Rik				A230009B12Rik				A930038C07Rik				4933439F18Rik				a				9630033C03Rik	Cpox
Arhgap6				A930025D01Rik				A230054D04Rik				AA673488				5031414D18Rik				A230025O18				9630046K23Rik	Creb1
Arhgef1				A930033H14Rik				A230072C01Rik				Aak1				5133401N09Rik				A230054D04Rik				9630055N22Rik	Csdc2
Arhgef6				A930038C07Rik				A2bp1				Abca16				5330401P04Rik				A230067G21Rik				9830001H06Rik	Csf1
Arid1b				A930041I02Rik				A330019N05Rik				Abcc1				5330432B20Rik				A230106D06Rik				9830107B12Rik	Csrp2
Arid4a				AA536717				A330050B17Rik				Abcc4				5430402O13Rik				A330008L17Rik				9830123M21Rik	Ctdsp2
Arl4a				Aak1				A330050F15Rik				Abcc5				5430405G05Rik				A330050B17Rik				9830124H08Rik	Ctdspl
Arl6ip6				Aanat				A430041B07Rik				Abcd2				5430421N21Rik				A330104H05Rik				9930039A11Rik	Cxadr
Armc8				Abat				A530017F20				Abcg3				5430432M24Rik				A430010J10Rik				A030007L17Rik	Cyp39a1
Armcx6				Abca1				A630018P17Rik				Abhd13				5530401A14Rik				A430057M04Rik				A130092J06Rik	D0H4S114
Arrb1				Abca2				A730037C10Rik				Abr				5730403B10Rik				A430072P03Rik				A230025O18	D130059P03Rik
Ate1				Abca7				A730037L19Rik				Acsl4				5730494N06Rik				A430090L17Rik				A230046K03Rik	D15Ertd621e
Atf7ip				Ablim3				A730054J21Rik				Acvr1b				5730588L14Rik				A430105I19Rik				A2m	D19Wsu162e
Atn1				Abr				A730090H04Rik				Acvr1c				5830417I10Rik				A530046M15				A330008L17Rik	D1Ertd53e
Atp2b2				Abt1				A830006F12Rik				Adam11				5830457O10Rik				A530065I17Rik				A330019N05Rik	D430041D05Rik
Atp6v1g2				Acaca				A830010M20Rik				Adam17				5830472M02Rik				A630038E17Rik				A330050B17Rik	D4Ertd22e
AU022351				Accn1				A830011K09Rik				Adam23				5930403L14Rik				A630042L21Rik				A330050F15Rik	D5Ertd579e
Aup1				Accn2				A830018L16Rik				Adamts1				5930403N24Rik				A630072M18Rik				A530006G24Rik	Dazap2
AW208599				Acmsd				A830019L24Rik				Adamts10				6030405A18Rik				A630082K20Rik				A530088H08Rik	Dcbld1
AW822216				Acot12				A930001N09Rik				Adamts15				6030408B16Rik				A730060N03Rik				A630001O12Rik	Dcc
B230215L15Rik				Acpp				A930008G19Rik				Adamts19				6030443O07Rik				A730085A09Rik				A630009H07Rik	Dcp1a
B230339M05Rik				Acsl4				A930009E05Rik				Adamts2				6230409E13Rik				A830006F12Rik				A630071L07Rik	Dcp2
B3galtl				Actr2				A930038C07Rik				Adamts20				6330408A02Rik				A830018L16Rik				A630082K20Rik	Dcun1d4
B4galnt1				Adam11				A930041I02Rik				Adamts4				6330410L21Rik				A830073O21Rik				A730037C10Rik	Dcx
B4galt2				Adam19				AA407452				Adamts5				6330419J24Rik				A830080D01Rik				A830006F12Rik	Ddah1
B930006L02Rik				Adam22				Aak1				Adarb1				6330442E10Rik				A930008G19Rik				A830041P22Rik	Ddx6
B930095G15Rik				Adamts19				Abca1				Adcy6				6430517E21Rik				A930011O12Rik				A830043J08Rik	Depdc2
Bahd1				Adamtsl1				Abcb10				Adcyap1				6430526N21Rik				A930014D07Rik				A830049A06	Dffa
Bak1				Adarb1				Abcb7				Adipor1				6430598A04Rik				A930041I02Rik				A930001A20Rik	Diras1
Bat2d				Adcy1				Abcd2				Adipor2				6720456B07Rik				AA536717				A930009E05Rik	Dkk2
BC004004				Adcyap1r1				Abce1				Adm				6720456H20Rik				Aak1				A930041I02Rik	Dlg2
BC016201				Adipor2				Abl2				Adra1a				6820424L24Rik				Abcc4				Aak1	Dlgap3
BC017647				Adnp				Acbd5				Adra1b				7530404M11Rik				Abcd3				Abca9	Dll4
BC018242				Adra1a				Acd				Aff4				8430416H19Rik				Abhd13				Abcb8	Dot1l
BC021785				Afap1l1				Acp2				Agps				8430419L09Rik				Abl2				Abcc5	Dpy19l3
BC022651				Aff4				Acpp				Agtr1a				8430427H17Rik				Ablim2				Abhd5	Drp2
BC024561				Aftph				Acsl3				Ahr				8-LOX				Abt1				Abl1	Dtna
BC027057				Agbl2				Actl6a				AI115600				8S-lipoxygenase				Ace				Abl2	Dtx4
BC028471				Agbl3				Actr2				AI118078				8S-LOX				Actb				Abt1	Dvl2
BC030863				Agl				Acvr1c				AI450540				9030025P20Rik				Adam12				Acad9	E130309F12Rik
BC058420				Agtr1a				Ada				AI464131				9030409G11Rik				Adam15				Acot11	E2f3
BC068110				Agtr2				Adam10				AI597479				9130011E15Rik				Adam19				ActRIIa	E2f7
BC094274				Ahr				Adam15				AI662270				9130024F11Rik				Adam9				Acvr1	Ebf4
Bcas3				Ahrr				Adam23				AI836003				9430025M13Rik				Adamts12				Adam10	Ece1
Bcat2				AI464131				Adam28				AI848258				9430038I01Rik				Adamts6				Adam11	Ece2
Bcl2l1				AI646023				Adamts14				AI851790				9430057O19Rik				Adamts9				Adam22	Edar
Bdnf				AI851790				Adamts19				Aim1				9430067K14Rik				Adarb2				Adamts1	Edem3
Bhlhb2				AI854703				Adamts4				Aip				9530008L14Rik				Adat1				Adamts12	Ednra
Bicd1				AJ237917				Adamts6				Aip				9530051G07Rik				Adcy6				Adamts18	Efna2
Blcap				Akap10				Adamtsl3				AK129302				9530059O14Rik				Add2				Adamts19	Efr3a
Bmp1				Akap2				Add1				AK129341				9630058J23Rik				Adpgk				Adamts5	EG381582
Bmpr2				Akap7				Add3				AK220484				9830001H06Rik				Aff4				Adamts6	Ehd3
Brca1				Akap9				Adnp				Akap11				9830002I17Rik				Afg3l1				Adamtsl3	Ehf
Brpf3				Akp2				Adra1a				Akap2				9830107B12Rik				Ahcyl1				Adar	Eif2s2
Bscl2				Akt3				Adrb2				Akna				A030004J04Rik				Ahi1				Adcy2	Eif5
Bsdc1				Aldh1a1				Aebp2				Akt3				A130091K22Rik				Ahsa2				Adcyap1r1	Elfn2
Btbd11				Aldh8a1				AF529169				Aldh1l2				A130092J06Rik				AI118078				Adora2b	Ell2
Btbd14b				Alg9				Agtpbp1				Als2cl				A230070E04Rik				AI316807				Adra1d	Elovl6
Btbd3				Alpk2				Agtr1a				Amot				A230072C01Rik				AI597468				Adra2b	Eml1
Btnl2				Als2cr13				Ahcyl1				Amotl1				A230097K15Rik				AI646023				Aff4	En2
Btrc				Amigo1				Ahnak				Anapc4				A230106N23Rik				AI661453				Aftph	Epb4.1
C030014K22Rik				Ammecr1l				Ahr				Angpt1				A2bp1				AI846148				Agr2	Epb4.1l4a
C030029H02Rik				Amph				AI115600				Ank2				A330019N05Rik				AI851790				Agtrl1	Ephb2
C030037D09Rik				Ank1				AI316787				Ank3				A330104H05Rik				AI854703				Ahi1	Erc2
C130032J12Rik				Ank1				AI597468				Ankfy1				A430041B07Rik				Aicda				AI115600	Evi5
C230081A13Rik				Ankrd12				AI851790				Ankrd1				A430057M04Rik				Aif1				AI118078	Eya4
C230093N12Rik				Ankrd13a				AI987944				Ankrd12				A530023O14Rik				AJ237917				AI132487	Fads1
C330007P06Rik				Ankrd16				AK220484				Ankrd13c				A630031M04Rik				AK162044				AI316787	Fbln2
C86695				Ankrd34				Akap11				Ankrd15				A730036I17Rik				AK220484				AI467606	Fbxl14
C920006C10Rik				Ankrd38				Akap6				Ankrd40				A730046J19Rik				Ak3l1				AI480653	Fbxl20
Cacnb4				Ankrd40				Akt1s1				Anks1b				A730054J21Rik				Akap10				AI481772	Fbxo33
Cacybp				Ankrd44				Aldh6a1				Anln				A730060N03Rik				Akap11				AI504432	Fgd6
Cadm3				Ankrd55				Alkbh1				Anp32e				A730069N07Rik				Akap2				AI593442	Fgf14
Cadm4				Antxr1				Alkbh3				Ap1g1				A730090H04Rik				Aktip				AI848258	Flrt3
Calb1				Antxr2				Alkbh5				Ap2s1				A830006F12Rik				Aldh1l2				AI851790	Foxo1
Calm3				Ap1g1				Alox12				Ap3m2				A830018L16Rik				Aloxe3				AI854703	Foxp2
Capn3				Apbb2				Alpk3				Ap3s1				A830019L24Rik				Als2cl				AI987944	Foxq1
Capn5				Aph1c				Als2cr11				Ap4e1				A830036E02Rik				Ammecr1l				Aifm3	Frmd4a
Caprin1				Apool				Als2cr4				Api5				A830049A06				Amph				AJ237917	Fryl
Car7				App				Ambn				Apln				A930001A20Rik				Angel2				Ak2	Fubp1
Cask				Aqp1				Ammecr1l				Aplp1				A930011G23Rik				Angptl4				AK220484	Fubp3
Caskin1				Arcn1				Amot				Apobec1				A930011O12Rik				Ank3				Ak3l1	Furin
Casz1				Arhgap12				Amotl1				Aprin				A930014D07Rik				Ankrd10				Akap10	Fzd7
Cbara1				Arhgap24				Amph				APT1LG1				A930041I02Rik				Ankrd24				Akap2	Gabbr1
Cbln3				Arhgap26				Angptl3				Aqp1				Aadacl1				Ankrd28				Aldh1l2	Gabra6
Cbx6				Arhgap5				Ank1				Ar				Aak1				Ankrd36				Als2cl	Gad2
Ccdc103				Arhgap6				Ankfy1				Arf3				AB056442				Ankrd49				Amigo1	Galnt3
Ccdc126				Arhgef11				Ankrd11				Arfgef2				Abca7				Antxr2				Amot	Galnt7
Ccdc127				Arhgef12				Ankrd12				Arfip1				Abcc10				Anxa4				Ampd3	Gata2
Ccdc24				Arid1a				Ankrd28				Arhgap12				Abcc12				Ap3b1				Anapc1	Gatad2a
Ccdc38				Arid1b				Ankrd40				Arhgap18				Abcc3				Ap4e1				Anapc5	Gcc1
Ccdc69				Arid4b				Ankrd44				Arhgap24				Abcd3				Apoa4				Angpt1	Gcc2
Ccdc88a				Arih1				Anks1b				Arhgap6				Abce1				App				Ankrd16	Gfpt1
CD1				Arl13a				Ap3s1				Arhgef10l				Abcf1				APT1LG1				Ankrd29	Gfpt2
Cd28				Arl13b				Ap4e1				Arhgef15				Abcf3				Aqp6				Ankrd34	Glipr2
Cd37				Arl4a				Apba1				Arhgef7				Abcg2				Aqp9				Ankrd35	Glt25d2
Cd47				Arl8b				Aph1b				Arid1b				Abcg4				Arc				Ankrd40	Gltp
Cdc91l1				Armc2				Aph1c				Arid3b				Abhd4				Arf6				Ankrd52	Gm50
Cdkn1a				Arrb2				Aprin				Arid4a				Abhd5				Arfgap3				Anks1	Gm608
Cdyl2				Asb11				Aqp6				Arid4b				Abl2				Arfgef2				Antxr1	Gm879
Ceacam20				Ascc3				Ar				Arl4a				Ablim2				Arhgap11a				Ap1g1	Gmps
Cebpg				Ascl3				Arfgap3				Arl5a				Abr				Arhgap12				Apbb3	Gng12
Cecr6				Asph				Arfip1				Arl5b				Abt1				Arhgap17				Aph1a	Gnpnat1
Cenpb				Atp11a				Arhgap11a				Arl6ip6				Acad9				Arhgap18				Aph1c	Gns
Cenpf				Atp11c				Arhgap20				Arl8a				Acd				Arhgap26				Appl2	Gosr2
Centg1				Atrn				Arhgap24				Armc1				Ace				Arhgap6				Aprin	Gpr126
Centg2				Atrnl1				Arhgef12				Armc8				Acin1				Arhgef12				Aqp1	Gpr149
Cep192				Atrx				Arhgef15				Armcx3				Acot11				Arhgef3				Ar	Gria1
Chaf1a				Atx				Arhgef3				Arnt2				Acp2				Arhgef4				Araf	Gria3
Chd5				AU021034				Arid1b				Arpc5				Actl6a				Arhgef9				Arf2	Gria4
Chd9				AU023871				Arid2				Arrb1				Actr3				Arid4a				Arfip1	Grik3
Chodl				AU040320				Arid5b				Arsj				Adam11				Arih2				Arhgap1	Gsk3b
Chst4				AV312086				Arl13b				Asah3l				Adam12				Arl15				Arhgap12	Gspt1
Cic				AW121686				Arl4a				Ash1l				Adam15				Arl3				Arhgap18	Gys1
Cks1b				AW125753				Arl6ip2				Asph				Adam19				Arl6ip6				Arhgap21	H3f3b
Clcf1				AW549877				Armc1				Asxl2				Adamts1				Armc9				Arhgap24	Hao1
Clcn3				AW986112				Armcx1				Atad1				Adamts14				Armcx3				Arhgap27	Hapln1
Clec4f				Axud1				Armcx3				Atf2				Adamts15				Arpc4				Arhgef11	Hbegf
Clip4				Aym1				Armcx4				Atf7ip				Adamts2				Arpc5				Arhgef17	Heg1
Clk3				B130024G19Rik				Armcx5				Atoh1				Adamts6				Asph				Arhgef6	Hic1
Clock				B230215L15Rik				Armcx6				Atp10b				Adcy6				Atad2				Arid1b	Hip1
Cmya1				B230218P12Rik				Arnt2				Atp11a				Adcyap1r1				Atg4c				Arid4b	Hlx
Cnih2				B230323A14Rik				Arrdc3				Atp11c				Add2				Atg9a				Arid5a	Hoxa10
Cnnm3				B230339M05Rik				Arsj				Atp1b4				Adipor2				Atp11c				Arid5b	Hsp90aa1
Cntnap2				B3galt1				Artn				Atp6v1a				Adora1				Atp2b1				Arl6ip1	Hyou1
Cog1				B430201A12Rik				Asah2				Atrx				Adra1a				Atp6v0a1				Arl6ip2	Igj
Col5a1				B4galnt1				Ash1l				Atxn2l				Adrbk1				Atp8a1				Arl6ip6	Igsf3
Coq4				B930011P16Rik				Asph				Aurka				Afap1l1				Atxn7l3				Arl8b	Ikzf1
Cpeb3				Bag4				Atf1				AW208599				Aff1				AU021034				Armc1	Ikzf2
Cplx2				Baiap2				Atf2				AW209491				Afg3l1				AV312086				Armc8	Ikzf5
Creg2				Barhl2				Atf7ip				AW456874				Agk				Avpr1a				Arpp21	Ing5
Crhr1				Barx1				Atp10b				Axin2				Agps				AW125753				Arrdc2	Insm1
Crispld2				Baz2b				Atp13a5				Axud1				Agtr2				AW986112				Arrdc4	Insr
Csf1				BC002199				Atp1a2				Azin1				Agtrl1				B130050I23Rik				Asph	Irf4
Csnk1a1				BC013529				Atp2b1				B230215L15Rik				Ahnak				B230215L15Rik				Atbf1	Irs1
Csnk1g1				BC016579				Atp6ap2				B230219D22Rik				AI132487				B230323A14Rik				Atf3	Isl1
Cst8				BC024659				Atrn				B230339M05Rik				AI197445				B230339M05Rik				Atp12a	Itga5
Ctnnbip1				BC026374				Atrx				B3galt1				AI427515				B3galnt2				Atp13a4	Itpkc
Ctsa				BC031353				Atxn3				B3galt5				AI450540				B530045E10Rik				Atp2a2	Jag1
Cugbp2				BC035295				Atxn7l4				B3galtl				AI481105				B630005N14Rik				Atp6v1g2	Jhdm1d
Cxcl14				BC037703				AU019823				B3gnt1				AI481877				B930095G15Rik				Atp8a1	Josd1
Cxxc4				BC043098				AU022351				B3gnt2				AI837181				Bach2				Atrnl1	Kcna1
Cxxc6				BC049352				AV312086				B4galt1				Aicda				Bahcc1				Atxn10	Kcnab1
Cyb5b				BC049806				Avpr1a				B630005N14Rik				Aifm3				Barhl1				Atxn7l3	Kcnd3
Cyb5r1				BC052328				AW146154				B930006L02Rik				Ak2				Barx2				Atxn7l4	Kcnk10
Cyp26b1				BC056923				AW456874				B930008K04Rik				Akap6				Bat1a				AU015791	Kcnk2
Cyp46a1				BC057022				AW548124				Bace1				Akna				BB287469				Aurka	Kctd4
D030051N19Rik				BC057371				B020004J07Rik				Bank1				Akt1s1				Bbx				AW146154	Kif5b
D030055H07Rik				BC058420				B020006M18Rik				Basp1				Akt3				BC005537				AW209491	Klf4
D10Bwg1379e				BC062109				B230219D22Rik				Baz2b				Alg9				BC016579				Azi2	Klhdc8a
D11Wsu99e				BC094274				B230315N10Rik				BC003331				Alox5ap				BC018242				B230110G15Rik	Kpna6
D1Bwg1363e				Bcl11a				B230339M05Rik				BC004022				Als2cl				BC021891				B230219D22Rik	Ktelc1
D230004J03Rik				Bcl2				B3galt1				BC008163				Als2cr12				BC023055				B230339M05Rik	Larp4
D230005D02Rik				Bcl2l12				B3gat2				BC010304				Amigo1				BC024997				B230380D07Rik	Lats1
D5Wsu178e				Bcl2l2				B3gnt2				BC013481				Ammecr1l				BC028471				B2m	Lbh
Dach1				Bcl6				B3gnt5				BC016579				Amot				BC031748				B3galt1	Lbxcor1
Dact3				Bcl7c				B4galt1				BC017612				Anapc5				BC034069				B4galnt1	Lcorl
Dagla				Bcl9l				B530045E10Rik				BC023055				Ank1				BC037112				B4galt1	Letmd1
Dclk1				Bcor				B630005N14Rik				BC023882				Ank2				BC039093				B4galt2	Lifr
Dcp1a				Bdp1				B830045N13Rik				BC025546				Ankhd1				BC043098				B4galt5	Limk1
Dcx				Bean				B930006L02Rik				BC027061				Ankib1				BC049352				B530045E10Rik	Lin28
Ddx39				Becn1				Baalc				BC031353				Ankmy2				BC055111				B630005N14Rik	Lin7a
Ddx49				Bfsp2				Bag4				BC031748				Ankra2				Bche				B630019K06Rik	Lmtk2
Defb42				Blcap				Barhl1				BC032203				Ankrd13c				Bcl7a				Bace1	Lonrf1
Depdc6				Bptf				Bat2d				BC034069				Ankrd16				Bcl7b				Bahd1	Lox
Dgkh				Brd4				Baz2a				BC034902				Ankrd25				Bhlhb2				Bak1	Lrrc55
Dgki				Bri3bp				BB181834				BC043118				Ankrd28				Bhlhb8				Bambi	Lrrc58
Dhdds				Brpf3				BC003331				BC048403				Ankrd34				Bicd2				Bap1	Lsm1
Dhrs7c				Brunol4				BC004022				BC049806				Ankrd40				Bnip3l				Bat2d	Ltbp1
Dhrs9				Brunol5				BC021395				BC049816				Ankrd46				Bola3				Baz2b	Mal2
Dhx29				Btbd14a				BC021767				BC052328				Ankrd52				Bptf				BB128963	Man1a
Diras2				Btbd9				BC023882				BC057371				Ankrd55				Braf				Bbs9	Man2a1
Dnaja2				Btf3l4				BC030476				BC057627				Anks1				Brdt				BC003885	Map2k7
Dnttip1				Btg2				BC031353				BC062650				Anp32e				Bri3bp				BC013529	Map3k12
Dot1l				BY080835				BC031748				BC065397				Antxrl				Brunol4				BC018507	Map3k14
Dph1				C030014K22Rik				BC035295				Bcl11a				Anxa4				Brwd2				BC021395	Map3k2
Dpysl5				C130026I21Rik				BC042720				Bcl11b				Aoah				Bsdc1				BC021891	Map3k7ip3
Drctnnb1a				C130034I18Rik				BC042782				Bcl2l1				Ap1g1				Btbd14a				BC022651	Map4k5
Dscr1l2				C1ql3				BC048943				Bcl2l11				Ap1s1				Btf3l4				BC023744	Mapk10
Dtna				C230072F16Rik				BC049715				Bcl2l2				Ap2m1				Btg1				BC025446	Mapk14
Dtx4				C330019G07Rik				BC057893				Bclaf1				Ap3b1				Btla				BC030336	Mapk6
Dusp13				C330024D21Rik				BC062650				Bhlhb5				Apba1				C030002C11Rik				BC030440	Mapk8ip3
E130112L23Rik				C77370				Bcat1				Bicd1				Apbb3				C030037D09Rik				BC030476	Mapkapk3
E230015B07Rik				C79267				Bcl11a				Birc6				Aph1c				C130026L21Rik				BC030863	Marcks
E2f1				C79798				Bcl2				Blcap				Aplp2				C230004F18Rik				BC031353	Matn3
E330013P04Rik				C920016K16Rik				Bcl2l14				Bmf				Aqp1				C230081A13Rik				BC031748	Mcf2l
Edem1				Cabc1				Bcl2l2				Bmp5				Aqp7				C230095G01Rik				BC034069	Mdfi
Efna5				Cacna1d				Bdnf				Bmper				Aqp9				C330007P06Rik				BC037034	Mdga1
Efs				Cacna1e				Bivm				Bmpr1b				Arc				C330018D20Rik				BC042720	Mdn1
EG433634				Cacnb4				Bloc1s2				Braf				Arf4				C330021A05Rik				BC043098	Med1
EG434008				Calb1				Bmp15				Brms1l				Arfgef2				C330023M02Rik				BC048609	Med13
EG546387				Calb2				Bmp2k				Brp44l				Arfip2				C330043M08Rik				BC049806	Med14
EG628004				Calcrl				Bmpr1a				Brwd1				Arhgap11a				C430003P19Rik				BC056923	Meis2
Ehd3				Cald1				Bmpr1b				Bscl2				Arhgap26				C530043G21Rik				BC057079	Mesdc1
Ei24				Calm1				Bnip2				Btaf1				Arhgap28				C530044N13Rik				BC057893	Met
Eif4a1				Calu				Bnip3l				Btbd10				Arhgap30				C920016K16Rik				BC060632	Mfhas1
Eif4e3				Camta1				Boc				Btbd4				Arhgap6				Cab39				BC062127	Mfsd2
Elmo2				Cap2				Bptf				Btf3l4				Arhgef9				Cacna1e				BC065085	Mgat1
Elmod2				Capn5				Bri3				Btla				Arid3b				Cadm1				Bcan	Mier2
Elovl5				Capn6				Bri3bp				Btn1a1				Arl6ip5				Cadm3				Bcap29	Mknk2
Emid2				Capns1				Brms1l				C030002C11Rik				Arpc4				Camkv				Bckdk	Mll1
En1				Car10				Brp44				C030003D03Rik				Arrb1				Camta1				Bcl11a	Mll3
Endod1				Caskin1				Brs3				C030004A17Rik				Arsb				Cap1				Bcl2	Mllt10
Eno2				Casz1				Btla				C030014K22Rik				Arsj				Capn2				Bclaf1	Mmd
ENSMUSG00000075555				Catsper4				C030002B11Rik				C030014M07Rik				Asb11				Capzb				Bcor	Mnt
Eny2				Cbfb				C030002C11Rik				C030046E11Rik				Ascl1				Car1				Bcorl1	Mospd3
Epb4.1l1				Cbx5				C030018K13Rik				C130032J12Rik				Asf1a				Cask				Bean	Mpp2
Epb4.1l4b				Ccdc117				C030037D09Rik				C130034I18Rik				Atg5				Caskin1				Bgn	Msi2
Epha7				Ccdc14				C130032J12Rik				C130053K05Rik				Atp10b				Ccdc50				Bhlhb5	Mtdh
Epm2aip1				Ccdc32				C130038G02Rik				C230004F18Rik				Atp11b				Ccdc67				Bptf	Mtmr10
Epn1				Ccdc50				C130071C03Rik				C230078M08Rik				Atp13a5				Ccdc84				Braf	Mtmr12
Eps8l1				Ccdc97				C1d				C230081A13Rik				Atp1a3				Ccdc91				Brpf3	Myocd
Epx				Ccm2				C1qtnf3				C230094A16Rik				Atp1b1				Ccl21a				Btbd2	Myst2
Ergic2				Ccnd3				C230072F16Rik				C330021A05Rik				Atp6v1e1				Ccl21b				Btbd9	Myt1
Etv1				Ccnt2				C230081A13Rik				C530008M17Rik				Atp8b2				Ccl21c				Btg2	Narg1
Eva1				Ccny				C230093N12Rik				C630007B19Rik				Atpaf1				Ccl22				Bub1b	Nat13
Ewsr1				Cd-1				C230095G01Rik				C76566				Atrx				Ccnb3				C030002C11Rik	Nav2
Exoc5				Cd163				C230097I24Rik				C77370				Atxn2l				Ccnd1				C030009J22Rik	Ncam1
F13a1				Cd177				C330005M16Rik				C78339				Atxn3				Ccnd2				C130026L21Rik	Ncan
Faah				Cd19				C330007P06Rik				C80913				Atxn7l3				Ccnj				C230035B04	Ncoa5
Fads1				Cd200r1				C330019G07Rik				Cacna1g				AU014645				Ccnt2				C230093N12Rik	Ncoa7
Fat3				Cd24a				C630013B14Rik				Cacna2d2				AU022252				Cd109				C230094A16Rik	Ndst1
Fbxo11				Cd300e				C77370				Cadm1				AU042671				Cd163				C330021A05Rik	Ndufs4
Fbxo41				Cd47				C79267				Cadps2				Auts2				CD178				C330024D21Rik	Nedd4
Fbxo42				Cdc2l5				C79407				Calm1				AW548124				Cd200				C430003P19Rik	Nek6
Fbxo8				Cdc6				Cacna1e				Camk2d				Aym1				Cd244				C76566	Neo1
Fbxw8				Cdgap				Cacna1i				Camsap1l1				Azi2				Cd247				C77370	Nf1
Fchsd1				Cdmx				Cacna2d2				Cap2				B130024G19Rik				Cd2ap				C79267	Nfat5
Fgd4				Cdon				Cadm2				Capza1				B130050I23Rik				Cd52				C87436	Nfia
Fgf1				Cds2				Calb1				Car3				B230209C24Rik				Cd55				C920006C10Rik	Nfib
Fgf5				Cdv3				Calcrl				Car5b				B230215L15Rik				Cd86				C920016K16Rik	Nfx1
Fkbp5				Ceacam1				Cald1				Cask				B230217C12Rik				Cd8b1				Cabp1	Ngfr
Fmn1				Ceacam20				Camk2g				Cbfa2t2				B230219D22Rik				CD95L				Cacna2d1	Ngp
Fmod				Cecr6				Camkk1				Cblb				B230339M05Rik				Cdc16				Calm1	Nol4
Fndc5				Cend1				Camsap1l1				Cbln1				B3galt1				Cdc27				Calu	Npas3
Fndc8				Cep350				Camta1				Cbln2				B3galt5				Cdc2l6				Camkk1	Npepps
Folr4				Chd3				Cap1				Cbln3				B3galtl				Cdc42se1				Camta1	Npr1
Fosl2				Chd9				Caprin1				Cbx1				B3gnt1				Cdc6				Canx	Nptx1
Foxj3				Chm				Capza2				Cbx5				B3gnt8				Cdca8				Capn5	Nptx2
Foxo1				Chn1				Car13				Cbx6				B4galt3				Cdkal1				Car10	Nr2f2
Frmpd2				Chrna1				Casq2				Ccdc14				B4galt6				Cdkl4				Car12	Nr5a2
Frmpd4				Chst2				Cav2				Ccdc18				B930007M17Rik				Cds1				Car7	Nrarp
Frs2				Chst3				Cbx5				Ccdc25				Bace1				Cebpa				Casc3	Nrbf2
Fstl1				Cks1b				Cbx8				Ccdc32				Bag4				Cecr2				Cbara1	Nrp2
Fstl3				Clcn3				Ccdc103				Ccdc52				Bahd1				Celsr3				Cbx5	Nrxn1
Fubp1				Cldn2				Ccdc14				Ccnc				Bank1				Cenpb				Ccdc100	Nsd1
Fut9				Clec4d				Ccdc46				Ccnj				Barx1				Cenpc1				Ccdc117	Ntrk3
Fxc1				Clock				Ccdc68				Ccnt2				Barx2				Centb2				Ccdc126	Nxt2
Fxyd5				Cmah				Ccdc7				Ccny				Bat2d				Cep170				Ccdc15	Oaf
Fxyd7				Cmtm6				Ccdc88a				Cd164				Baz2a				Chaf1a				Ccdc50	Obfc2a
Gab1				Cmya5				Ccnc				CD178				Bbc3				Chchd7				Ccdc71	Onecut2
Gabarapl1				Cnga2				Ccnd2				Cd200r1				Bbox1				Chd6				Ccdc78	Orc5l
Gabrg2				Cnksr2				Ccne2				Cd24a				BC003940				Chmp4c				Ccdc91	ORF34
Gal3st3				Cnn3				Ccng1				Cd44				BC008163				Chrng				Ccdc92	OTTMUSG00000015750
Galnt4				Cntd1				Ccnj				Cd47				BC016579				Chst4				Cckbr	P2ry5
Garnl1				Cntn3				Ccnt2				Cd69				BC019943				Cks1b				Ccnd2	Paip2
Gas2				Cntn4				Cd163				Cd93				BC023814				Clcf1				Cct3	Palm2
Gas7				Coil				Cd1d1				CD95L				BC024561				Clec4f				Cct5	Pank1
Gata2				Col10a1				Cd200				Cdc14a				BC024659				Clip4				Cd-1	Pappa
Gba2				Col11a1				Cd24a				Cdc25a				BC028471				Clk3				Cd200r1	Pax9
Gcsh				Col15a1				Cd2ap				Cdc27				BC028528				Cmya3				Cd244	Pcdh10
Git1				Col25a1				Cd34				Cdc2l6				BC031853				Cngb3				Cd320	Pcm1
Gja5				Col4a1				Cd47				Cdc42				BC037703				Cnn1				Cd34	Pcnx
Gjb6				Colec12				Cd53				Cdc42bpa				BC048679				Cnnm3				Cd44	Pctk3
Gls				Commd8				Cd93				Cdc6				BC049265				Cnnm4				Cd47	Pde10a
Gm1337				Copz1				Cdc2l5				Cdc73				BC052328				Cnot2				Cd81	Pde1a
Gm1698				Coq4				Cdc2l6				Cdh1				BC055324				Cnot4				Cdc25a	Pde1b
Gm2a				Coq5				Cdh5				Cdh2				BC057371				Cnot7				Cdc27	Pde3a
Gm749				Corin				Cdk8				Cdk5r1				BC057627				Cog4				Cdc2a	Pde3b
Gm773				Coro1c				Cdkn1c				Cdk6				BC057893				Col12a1				Cdc6	Pde8b
Gm804				Cpeb3				Cdr2l				Cdyl2				BC058420				Col8a1				Cdh8	Pdgfra
Gm851				Cpne3				Cdsn				Cebpa				BC068110				Cphx				Cdk6	Pdhx
Gmeb2				Creb1				Cebpg				Cebpb				Bcam				Cpne4				Cdkl2	Pdia5
Gmfb				Creb3l1				Cenpa				Cebpg				Bcap29				Cpt1a				Cds2	Pdpk1
Gnai2				Creb5				Centb2				Cecr2				Bckdk				Crct1				Cecr2	Pds5b
Gnas				Creg2				Centd3				Celsr2				Bcl2l2				Creb5				Centg2	Peli2
Gng12				Crsp2				Centg2				Celsr3				Bcl6b				Crebzf				Cep350	Peli3
Gng4				Csmd1				Cep170				Cenpc1				Bcl7a				Creg2				Cep70	Pgm2l1
Golph4				Csmd3				Cep192				Cenpi				Bcl7b				Crem				Cep76	Phb
Golt1b				Csnk1d				Cep55				Centg2				Bdp1				Crisp2				Chd6	Phf20
Gpam				Ctbp2				Cggbp1				Centg3				Bicd2				Crkrs				Chd9	Phlppl
Gphb5				Ctdspl				Cgn				Cer1				Blcap				Crtac1				Chic1	Pik3r1
Gpm6a				Ctdspl2				Chchd3				Chd4				Bmf				Cs				Chl1	Pitpnm2
Gpr158				Ctns				Chd5				Chd5				Bnip3l				Csf1				Chrdl1	Pkia
Gpr174				Cugbp2				Chd9				Chd9				Bpil1				Csf3				Chrna3	Plagl1
Gpr176				Cul5				Chic1				Chek1				Brd4				Csmd2				Chst1	Plagl2
Gpr77				Cxcl10				Chl1				Chl1				Brdt				Ctbp2				Chst12	Plekhm1
Gprc5b				Cxcl14				Chst2				Chmp4c				Bri3bp				Ctnnal1				Chst2	Plk2
Gprk6				Cygb				Chst8				Chn2				Brunol5				Ctps2				Chst3	Plxnd1
Gramd1b				Cyp2s1				Chx10				Chrdl1				Bsdc1				Ctsa				Cib1	Pogk
Gria1				Cyp51				Clca5				Chst2				Bsn				Cx3cr1				Cited2	Pogz
Grin1				D030055H07Rik				Clcn4-2				Chuk				Btaf1				Cxcl10				Cks1b	Pols
Grin2a				D10Wsu102e				Cldn1				Ckap5				Btc				Cxcl12				Clca5	Pom121
Grin2b				D12Ertd553e				Cldn12				Cldn1				Btg2				Cxcl14				Cldn12	Ppara
Grip2				D14Abb1e				Clec1a				Cldn14				BY080835				Cxxc4				Clec14a	Ppfia2
Grm1				D15Wsu169e				Clec4e				Cldn2				C030002C11Rik				Cyb5b				Clic4	Ppif
Gsk3b				D17Wsu92e				Clic4				Clec5a				C030003D03Rik				Cyfip1				Clock	Ppig
Gtf3c2				D230004J03Rik				Clock				Clptm1l				C030011O14Rik				Cyfip2				Cmtm3	Ppm1e
Gucy1a2				D230005D02Rik				Cltc				Clspn				C030014I23Rik				Cygb				Cmya1	Ppme1
Gucy2f				D2Dcr28				Cndp1				Clstn2				C030014K22Rik				Cyp11a1				CN716893	Ppp1cc
Gypa				D330037H05Rik				Cnih				Cltc				C030029H02Rik				Cyp39a1				Cnga2	Ppp1r9a
Gys1				D330038O06Rik				Cnnm3				Cnbp				C030046E11Rik				D030074E01Rik				Cnot1	Ppp2r1b
H13				D430015B01Rik				Cnot4				Cnbp2				C130021I20Rik				D11Bwg0517e				Cnr1	Ppp4c
H2afy				D430028G21Rik				Cntn3				Cnih				C130038G02Rik				D15Ertd621e				Cobl	Prdm16
Hdac8				D630040G17Rik				Cntnap2				Cnot1				C1qtnf5				D17Wsu92e				Cobll1	Prkd1
Hexa				D730040F13Rik				Cog1				Cnot2				C230004F18Rik				D19Ertd386e				Cog1	Ptgdr
Hivep3				D930048N14Rik				Cog3				Cnot6l				C230081A13Rik				D230004J03Rik				Col11a2	Ptpn9
Hmg20b				Daam1				Col19a1				Cnr1				C230093N12Rik				D230005D02Rik				Col19a1	Ptpre
Hnrpm				Dab1				Col24a1				Cntn1				C330005M16Rik				D330037H05Rik				Col25a1	Rab11fip1
Hnrpul2				Dach2				Col27a1				Cntn3				C330019G07Rik				D330038O06Rik				Col27a1	Rab27a
Hs2st1				Dag1				Colec12				Cog1				C330021A05Rik				D3Bwg0562e				Col4a3	Rad54l2
Hs6st2				Dagla				Commd6				Col11a1				C430010C01				D430019H16Rik				Col4a6	Rap1b
Ier3ip1				Dapk1				Coq10b				Col13a1				C530043G21Rik				D4Wsu53e				Coro1c	Rapgef2
Igf1r				Dbc1				Corin				Col19a1				C530044N13Rik				D5Wsu178e				Cox7a2l	Rara
Igf2				Dbpht2				Cp				Cops4				C630007B19Rik				D630005B22Rik				Cpd	Rasa2
Igsf1				Dbx2				Cpd				Cops7b				C730027J19Rik				D630040G17Rik				Cpeb1	Rasgef1b
Iigp2				Dcbld2				Cpne2				Cpeb3				C730048C13Rik				D630042P16Rik				Cplx3	Rcan2
Ikbke				Dctd				Cpne3				Cpne3				C87436				D730040F13Rik				Cpsf3	Reln
Ikbkg				Dctn2				Cpne8				Cpne4				Cacna1g				D8Ertd587e				Cpt1c	Reps1
Il1b				Dcun1d1				Cpox				Cpt1a				Cacnb3				D930019F10Rik				Creb1	Rere
Il24				Dcun1d2				Crb1				Cramp1l				Calm1				D930023J12Rik				Crhr1	Ret
Ina				Dcx				Crbn				Creb1				Camk2d				Dab2ip				Crk	Rffl
Inadl				Ddr1				Creb1				Creb3				Camkk1				Dach2				Crsp3	Rgl2
Ing3				Ddx31				Crebzf				Creb5				Camsap1l1				Dak				Csnk1a1	Rgs6
Ing4				Dedd2				Creg2				Crebzf				Capn5				Dbc1				Csnk1g3	Rgs8
Ipo11				Dennd2c				Crisp4				Crem				Capza3				Dcbld2				Ctcf	Rnd3
Iqcb1				Dffa				Crispld1				Crisp4				Casp7				Dcc				Ctdsp2	Rnf144a
Isca2				Dgkg				Crls1				Crispld1				Cav2				Dclre1a				Ctdspl	Rnf38
Itga9				Dhx40				Crsp2				Crlf3				Cbfa2t2				Dcun1d1				Ctdspl2	Rngtt
Itgav				Dicer1				Csmd3				Crls1				Cbln4				Dcun1d4				Cth	RP23-100C5.8
Itsn1				Dixdc1				Csnk2a2				Crsp2				Cbx6				Ddef1				Ctla2a	Rpgrip1l
Itsn2				Dkk3				Cttnbp2				Csn2				Ccdc100				Ddef2				Ctnna2	Rpn1
Jmjd4				Dlg1				Cutl1				Csnk1a1				Ccdc117				Ddo				Ctnnal1	Rps6ka4
Kcnc3				Dlg2				Cxcl10				Csnk1g3				Ccdc21				Ddx17				Ctnnb1	Rps6ka5
Kcnd3				Dlg3				Cxcl5				Csnk2a1				Ccdc45				Ddx3y				Ctr9	Rps6kb1
Kcne1l				Dlgap4				Cyb5r1				Csnk2a2				Ccdc60				Dedd2				Ctsc	Rsbn1
Kcnf1				Dmd				Cycs				Cst6				Ccdc91				Def6				Cugbp2	Rsbn1l
Kcnh2				Dmkn				Cyld				Ctdsp1				Ccdc92				Dennd4c				Cul5	Runx1
Kcnk10				Dmrtc1a				D10627				Ctdspl2				Ccdc93				Derl2				Cxadr	Rxra
Kctd15				Dnajb12				D10Bwg1379e				Ctgf				Cckbr				Det1				Cxcl13	Rybp
Kctd17				Dnm1l				D10Ertd641e				Cttnbp2				Ccl19				Dguok				Cxcl14	Sall4
Khdrbs1				Dnm3				D10Wsu102e				Cugbp2				Ccnjl				Dhrs3				Cxxc4	Samd10
Kif3a				Dock4				D12Ertd553e				Cwf19l1				Ccnt2				Diablo				Cyb561d1	Samd12
Kif3b				Dock9				D14Abb1e				Cxcl10				Cd14				Dio1				D030011O10Rik	Sash1
Klhl18				Dpcr1				D16Bwg1543e				Cxcl14				Cd163				Dirc2				D0H4S114	Satb2
Klhl20				Dpf3				D1Ertd622e				Cxxc4				Cd200r1				Dlc1				D10Wsu102e	Sec24a
Kremen1				Dpp10				D230004J03Rik				Cyb5r1				Cd207				Dlec1				D11Wsu99e	Sec61a1
Krt36				Dscaml1				D2Bwg1423e				Cycs				Cd2bp2				Dleu7				D130059P03Rik	Sema6a
L1cam				Dscr6				D330037H05Rik				Cyld				Cd34				Dlg3				D14Ertd436e	Sema6d
L3mbtl3				Dsel				D3Ucla1				Cysltr1				Cd3e				Dlx1				D16Bwg1543e	Sema7a
Lama3				Dst				D5Wsu178e				Cyyr1				Cd47				Dmd				D19Ertd386e	Sertad2
Lasp1				Dstn				D730002M21Rik				D11Ertd497e				Cd55				Dmrta1				D19Wsu162e	Setd7
Lbp				Dtl				D830032E09Rik				D11Wsu99e				Cd6				Dmrtc2				D1Ertd622e	Sfmbt2
Ldlrad3				Dtx3l				D930016N04Rik				D12Ertd551e				Cd79b				Dnaja3				D230025D16Rik	Sfrp1
Leng8				Dtx4				D930028F11Rik				D15Ertd621e				Cd8b1				Dnajb1				D2Dcr28	Sfrs1
Lepre1				Dusp10				D930028M14Rik				D16Bwg1543e				Cdc26				Dnajc14				D330027H18Rik	Sfrs2ip
Lhcgr				Dusp14				D930040M24Rik				D19Ertd737e				Cdc42bpb				Dnase2a				D330038O06Rik	Sgms1
Lhx6				Dusp16				Daam1				D19Wsu162e				Cdk9				Dnm3				D430019H16Rik	Sh2d3c
Lhx9				Dusp7				Dab2ip				D230004J03Rik				Cds2				Dnmt3a				D4Ertd22e	Sh3bgrl2
Lin28b				Dym				Dapk1				D230005D02Rik				Ceacam13				Dock3				D5Ertd579e	Sh3rf1
Lin54				E030018N11Rik				Dars				D230025D16Rik				Ceacam14				Dock4				D5Wsu178e	Sipa1l3
Lman2				E030041M21Rik				Dazap2				D330037H05Rik				Ceacam20				Dock5				D630040G17Rik	Sirt1
LOC544988				E130003G02Rik				dbpB				D330038O06Rik				Cecr2				Dok4				D630045J12Rik	Slc10a7
LOC545180				E130009J12Rik				Dbx2				D430028G21Rik				Cenpi				Dot1l				D730002M21Rik	Slc22a23
LOC628101				E130014J05Rik				Dctn3				D4Bwg0951e				Cenpt				Dph3				D930028F11Rik	Slc35f1
Lonrf3				E130112L23Rik				Dcun1d1				D5Ertd579e				Centb1				Dpp4				Dagla	Slc35f3
Lor				E130218I03Rik				Dcun1d2				D5Wsu178e				Centb2				Dppa3				Dapk2	Slc39a11
Lrch1				E130309B19Rik				Dcx				D630040G17Rik				Centg1				Drctnnb1a				Dazap2	Slc39a13
Lrp1				E230015B07Rik				Ddhd1				D730040F13Rik				Cep192				Drd2				Dbpht2	Slc5a3
Lrp8				E230016M11Rik				Ddx3x				D830032E09Rik				Cep350				Dsc2				Dbx1	Slc6a1
Lrrtm4				E2f1				Dek				D9Ertd280e				Chchd4				Dscaml1				Dbx2	Slc6a6
Lsm11				E2f8				Dennd2c				Daam1				Chchd5				Dsn1				Dcbld2	Slc7a11
Lsm2				E330013P04Rik				Dennd4c				Dach1				Chd3				Dst				Dcc	Slc7a14
Ltbp2				E330032C10				Derl2				Dach2				Chd4				Dtl				Dck	Slc8a1
Lypd5				E3B1				Dgkb				Dagla				Chd9				Dtna				Dcn	Slco5a1
Mab21l2				Ebf3				Dgki				Dapk1				Chek1				Dtx3l				Dcp1a	Smad9
Maml2				Ebf4				Diablo				Dbc1				Chkb				Dtx4				Dcun1d1	Smap1
Mapk10				Echdc2				Diras2				Dbx1				Chl1				Dusp18				Dcun1d4	Smarca2
Mapk9				Eda				Dirc2				Dbx2				Chrd				Dyrk1a				Dcx	Smcr7l
Mapkap1				Efna3				Dis3				Dcc				Chrm1				E030018N11Rik				Ddah1	Smcr8
Mapre1				Efnb1				Dkk1				Dcun1d1				Chst2				E130014J05Rik				Ddx5	Snap25
Marcks				EG210583				Dlat				Dcun1d3				Chst3				E130112L23Rik				Dennd1b	Snx12
Marveld1				EG329070				Dlg2				Dcun1d4				Cks1b				E130319B15Rik				Depdc6	Snx18
Mast1				EG432436				Dlk1				Ddef1				Clasp2				E230019M04Rik				Derl2	Socs6
Mbd6				EG432879				Dmd				Ddhd1				Clcn3				E230029C05Rik				Dffa	Sos1
Mbnl1				EG432987				Dmrt2				Ddit4				Cldn12				E2f5				Dgke	Sox11
Mboat5				EG433634				Dmrta1				Ddx10				Cldn19				E2f8				Dgkk	Sp1
Mecp2				EG434008				Dmrta2				Ddx21				Clec5a				E330009J07Rik				Dhcr24	Sp2
Med12				EG434396				Dmrtc2				Ddx26b				Clint1				E3B1				Dhdds	Sp4
Mef2a				EG544848				Dmxl1				Ddx3y				Clip3				E430004N04Rik				Diap2	Spata2
Meis1				EG545136				DNA binding protein B				Dennd4c				Cmtm5				Ebf3				Dicer1	Spry2
Meox1				EG574403				Dna2l				Depdc7				Cnga1				Edar				Dio2	Spty2d1
Mipol1				EG622320				Dnajb9				Dgkb				Cnnm4				Edc4				Diras2	Srgap2
Mir16				EG653016				Dnajc12				Dgkk				Cno				Edd1				Dixdc1	Srl
Mll1				Egflam				Dnajc6				Dhx40				Cnot4				Edem3				Dlg2	Srrd
Mlstd1				Ehbp1				Dnm3				Dicer1				Cnp1				Edn1				Dlgap1	Ss18
Mmp15				Eif4e				Dnmt1				Dio2				Cntfr				Edn2				Dmd	Ss18l1
Mmp28				Eif4e2				Dnmt3a				Diras2				Cntn1				Efna3				Dmrta1	St6galnac3
Mmp9				Eif4e3				Doc2a				Dkk2				Cog1				Efna5				Dmrtc1c	Stag1
Morc3				Eif5a2				Dock1				Dkk3				Col13a1				Efnb2				Dnajb12	Stim2
Mpl				Elavl1				Dock10				Dlat				Col16a1				EG210583				Dnajb4	Stk32a
Mpzl1				Elmod1				Dock3				Dlc1				Col22a1				EG215714				Dnajb6	Stk35
Mrpl52				Elmod2				Dock7				Dleu7				Col27a1				EG218444				Dnajc5g	Stk38l
Msi2				Eln				Dopey1				Dlgap1				Col5a2				EG232599				Dnajc9	Stk39
Msn				Elovl3				Dpp4				Dmc1				Commd7				EG329070				Dnase2b	Stk40
Mta3				Elovl4				Dpp8				Dmd				Cops3				EG381582				Dnmt1	Stox2
Mtbp				Elovl5				Dpyd				Dmrt2				Cops7b				EG381852				Dock11	Strn4
Mtch1				Elovl6				Dpysl2				Dmrta2				Coq9				EG434008				Dot1l	Stx1a
Mtmr4				Eml5				Dr1				Dmxl1				Coro1b				EG436240				Dpy19l3	Suz12
Mup1				Emp1				Drctnnb1a				Dnahc9				Coro2b				EG545477				Drctnnb1a	Sv2a
Mup2				Enox2				Dscr1l1				Dnaja1				Cpd				EG546335				Dscr1	Syt1
Myh9				ENSMUSG00000068116				Dtl				Dnajb6				Cpeb3				EG622320				Dscr1l1	Tacc1
Nagpa				ENSMUSG00000072884				Dtna				Dnajb9				Cphx				EG639653				Dtl	Taf4a
Nap1l5				ENSMUSG00000074470				Dtx4				Dnase2a				Creg2				Egr3				Dtna	Tbc1d22b
Nat11				Entpd7				Dync1i2				Dnm3				Crhr1				Eif2ak3				Dtx4	Tbc1d9b
Ndrg4				Eomes				Dyrk1a				Dock10				Crkrs				Eif2s1				Dusp16	Tbp
Ndst4				Ep300				E130009J12Rik				Dock4				Cs				Eif4a2				Dut	Tcf4
Ndufs4				Epb4.1				E130308A19Rik				Dpysl5				Csf1				Eif4e2				Dvl2	Tegt
Necap1				Epb4.1l1				E130309D02Rik				Dsc1				Csf3r				Eif5a2				Dym	Tfam
Nedd4l				Epha4				E130310K16Rik				Dscr1l1				Csnk1g1				Elavl2				Dzip1	Tgfbr1
Negr1				Erc2				E130319B15Rik				Dsel				Ctbp1				Elmo2				E130112L23Rik	Tgfbr3
Neud4				Esco1				E230016M11Rik				Dst				Cxcl12				Elovl4				E130203B14Rik	Tgoln1
Nfatc2				Etv5				E330009J07Rik				Dtl				Cxcl14				Elovl6				E130308A19Rik	Tgoln2
Nfia				Evc				E330017L17Rik				Dtna				Cyb561d1				Emid2				E130310I04Rik	Thrb
Nfkb2				Evi5				E330018D03Rik				Dusp10				Cyb5r3				Eml1				E230015B07Rik	Tial1
Nfya				Ewsr1				E3B1				Dusp16				Cybasc3				Endod1				E330033L03	Tlk2
Ngfr				Exoc8				E430025E21Rik				Dusp2				Cyp26b1				Enpp6				E4f1	Tlx1
Nipsnap1				Extl2				Ebna1bp2				Dusp6				Cyp2c29				ENSMUSG00000055408				Ebf3	Tmed5
Nlgn3				Eya1				Echs1				Dync1li2				Cyp2d13				Entpd1				Ebf4	Tmeff1
Nmnat2				Ezh1				Edem1				Dyrk1a				Cyp46a1				Entpd4				Ece1	Tmem110
Nol6				F630206G17Rik				Edem3				E030018N11Rik				D030022P06Rik				Epb4.1				Ece2	Tmem132e
Nos1				Faah				Edg2				E030041M21Rik				D030055H07Rik				Epb4.1l1				Ech1	Tmem151b
Nova1				Fat2				Edil3				E130014J05Rik				D030070L09Rik				Epgn				Eda	Tmem25
Npas3				Fat3				Eea1				E130113E03Rik				D0H4S114				Epha7				Edd1	Tmem91
Npcd				Fbn2				Eef2k				E230015B07Rik				D10Ertd438e				Epha8				Edn3	Tmem9b
Nptx1				Fbs1				EF1A				E230016M11Rik				D11Ertd497e				Epm2aip1				Eea1	Tmsb10
Nptxr				Fbxo30				Efcbp1				E2f5				D11Wsu99e				Epsti1				Efemp1	Tmtc2
Npy6r				Fbxo33				EG210583				E330016L19Rik				D130009I18Rik				Erc2				Efna5	Tnpo1
Nrp2				Fbxo41				EG224044				E3B1				D130052B06Rik				Erlin1				Efnb3	Tnrc18
Nrxn2				Fbxo9				EG432451				Eaf1				D14Ertd436e				Esrrg				EG329160	Tpd52l2
Nrxn3				Fbxw11				EG433281				Eda				D14Ertd500e				Etfa				EG432555	Traf3
Nsd1				Fbxw14				EG545391				Edem1				D15Wsu169e				Etnk1				EG432743	Trove2
Nt5c2				Fcgbp				EG546038				Edg2				D1Bwg1363e				Etv3				EG434008	Tsc1
Nubp1				Fcrl1				EG628416				Edn1				D230004J03Rik				Evi1				EG434396	Ttc39a
Nxn				Fem1b				Egflam				Ednra				D230025D16Rik				Eya3				EG544848	Tub
Oas1d				Fezf1				Egr3				Efcab1				D2Ertd750e				F8a				EG546387	Txndc1
Odz4				Fgfr2				Ehf				Efhd2				D330017J20Rik				Faf1				EG621335	Txnip
Olfm1				Fhl1				Ehmt1				Efnb2				D330037H05Rik				Fas-L				EG629734	Ube2e2
Onecut1				Fhod3				Eif2ak3				EG329160				D330038O06Rik				Faslg				EG633640	Ube2n
Onecut2				Fign				Eif2c2				EG382106				D3Ertd300e				Fbln5				Egln1	Ube2v1
Oplah				Fkbp1b				Eif2c4				EG432743				D4Ertd22e				Fbxl11				Ehbp1	Ube2w
Os9				Flrt2				Eif2s1				EG433023				D4Ertd429e				Fbxo28				Ehf	Ube2z
Osbp2				Fmod				Eif3s1				EG433180				D630008O14Rik				Fbxo41				Eid1	Ubr1
Osmr				Fndc1				Eif3s10				EG434008				D630040G17Rik				Fbxo42				Eif2c2	Ubr5
OTTMUSG00000006683				Fndc3a				Eif4e				EG436240				D8Ertd587e				Fbxo8				Eif2c4	Ugcg
OTTMUSG00000010432				Fosl2				Eif5b				EG545925				D930023J12Rik				Fcho2				Eif3s9	Ugt8a
Otub1				Foxb1				Elavl1				EG622976				D930032P07Rik				Fcrl1				Eif4e1b	Ulk1
Ovca2				Foxg1				Ell2				Egln1				Daam1				Fem1b				Eif4e3	Unc13c
P42pop				Foxj2				Ell3				Egln3				Dach1				Fgf10				Elf2	Unkl
Pa2g4				Foxn3				Elmo1				Egr1				Dag1				Fmn2				Ell	Upf1
Palm				Foxp1				Elmod1				Ehbp1				Dagla				Fmod				Ell2	Usp42
Pan3				Fras1				Elovl3				Ehmt1				Dak				Fndc3b				Elmo1	Usp46
Panx1				Frat1				Elovl4				Eif2a				Dcc				Fndc5				Elovl1	Usp49
Papola				Frem1				Elovl6				Eif4e2				Dcdc5				Foxc2				Elovl4	Vav3
Pappa2				Frmd5				Elovl7				Eif4e3				Dcp1a				Foxj2				Elovl6	Vegfc
Paqr9				Frmd6				Elp3				Eif5a2				Dcx				Foxn2				Eltd1	Vps4b
Park2				Frmpd2				Elp4				Elavl4				Dcxr				Foxp1				Emcn	Wdr68
Parp16				Fryl				Eml4				Elf4				Ddb1				Foxp2				Eml5	Wdtc1
Parp6				Fstl4				Eml5				Elk3				Ddefl1				Foxp3				Emp1	Wipf2
Patz1				Fubp1				Endod1				Elovl4				Ddit3				Foxp4				En1	Wnk1
Pax7				Fut8				Ensa				Elovl5				Ddx17				Frk				Enah	Wnt3a
Pbx1				Fyn				ENSMUSG00000055109				Eml1				Deb1				Frmd4a				Enpp4	Wsb1
Pbx2				Fzd4				Eny2				Eml5				Defb1				Frmd5				ENSMUSG00000055109	Wtap
Pcbp2				Fzd7				Epb4.1				Emr4				Dennd1b				Frzb				ENSMUSG00000068116	Xkrx
Pcbp4				G2				Epb4.1l1				Enpp3				Des				Fundc1				ENSMUSG00000068790	Xpr1
Pcdh11x				G3bp2				Epha3				Enpp4				Dgkb				Fut9				ENSMUSG00000069883	Ypel2
Pcdh17				Gabbr2				Epha4				ENSMUSG00000069883				Dgki				Fuz				ENSMUSG00000073476	Ypel3
Pcdha4				Gabra2				Epm2aip1				ENSMUSG00000074466				Dgkk				Fxr2				Epb4.1	Ywhab
Pcdhg@				Gabrb2				Erbb2ip				Eny2				Dhdds				Fzd4				Epb4.1l1	Zadh2
Pcdhga1				Gabrb3				Erc2				Epb4.1l1				Diablo				G2				Epb4.1l4b	Zbtb39
Pcdhga10				Gabrg2				Ergic1				Epc2				Diap1				G630014P10Rik				Epb4.9	Zc3h12d
Pcdhga11				Gad2				Ergic2				Epha5				Dio3				Gab1				Epha5	Zcchc24
Pcdhga12				Gal3st3				Erlin1				Epha7				Dip2a				Gabra2				Ephb4	Zfhx3
Pcdhga2				Galnt2				Ermap				Ephb3				Diras2				Gabra4				Epm2aip1	Zfhx4
Pcdhga3				Galnt3				Esco1				Erc2				Dlg1				Gabrb2				Epo	Zfp191
Pcdhga4				Gas1				Esm1				Erich1				Dlg2				Gabrb3				Eps8l1	Zfp275
Pcdhga5				Gas2l1				Esrrg				Erlin1				Dlg3				Gabrq				Erc1	Zfp36l1
Pcdhga6				Gas7				Etv3				Ero1l				Dlgap3				Galnt13				Erc2	Zfp36l2
Pcdhga7				Gats				Etv5				Errfi1				Dlx3				Gapvd1				Erlin2	Zfp385a
Pcdhga8				Gcm2				Evi5				Esm1				Dmrtc1a				Gas2				Errfi1	Zfp462
Pcdhga9				Gcn1l1				Ewsr1				Etaa1				Dmwd				Gas2l1				Esr1	Zfp652
Pcdhgb1				Gda				Exo1				Ets1				Dnahc10				Gba				Etf1	Zfp704
Pcdhgb2				Gdap1				Exoc5				Etv1				Dnajb1				Gdap1l1				Etnk1	Zfp827
Pcdhgb4				Gdap2				Eya1				Etv3				Dnajb12				Gdi2				Eva1	Zhx1
Pcdhgb5				Gdf1				Eya4				Evx1				Dnajc13				Gdnf				Evi5	Zzz3
Pcdhgb6				Gdf8				Fads1				Exoc1				Dnajc5g				Gdpd5				Exoc1
Pcdhgb7				Gfra1				Fam18b				Extl2				Dnd1				Gem				Exosc5
Pcdhgb8				Gfra2				Fastkd2				F11r				Dnm1				Gfpt2				Ext2
Pcdhgc3				Gins3				Fbln5				F13a1				Dnm3				Ggnbp2				Extl1
Pcdhgc4				Gja1				Fbxl14				Fa2h				Dnmt3a				Gja5				Eya4
Pcdhgc5				Gja5				Fbxl7				Fabp3				Dnmt3b				Glrp1				F13a1
Pcmtd1				Gja9				Fbxo3				Faf1				Dock1				Gls2				F5
Pcnx				Glcci1				Fbxo33				Fam18b				Dock3				Gm1082				F8a
Pcyt1b				Gldc				Fbxo45				Fas-L				Dock7				Gm1587				Fads1
Pdcl				Gls				Fbxw11				Fbn2				Dolk				Gm166				Fat3
Pdgfb				Gm1698				Fcho2				Fbxl10				Dolpp1				Gm1718				Fau
Peg10				Gm323				Fem1b				Fbxl14				Dopey2				Gm1967				Fbln1
Peg12				Gm606				Fgf1				Fbxl2				Dpf2				Gm606				Fbln2
Peli3				Gm9				Fgf14				Fbxo18				Dpp8				Gm608				Fbxl17
Pelp1				Gm944				Fgfbp3				Fbxo30				Dpy19l4				Gm672				Fbxl20
Per2				Gm960				Figla				Fbxo33				Dpysl5				Gm70				Fbxl7
Pgd				Gmcl1				Fnip1				Fbxo4				Drctnnb1a				Gm807				Fbxo18
Pgrmc2				Gmeb1				Folr4				Fbxo41				Dtna				Gm944				Fbxo3
Pgs1				Gmeb2				Foxb1				Fbxo45				Dtx3				Gm960				Fbxo33
Phc1				Gmfb				Foxd3				Fbxw11				Duox2				Gmeb2				Fbxo39
Phc2				Gnaq				Foxg1				Fbxw2				Duoxa1				Gmps				Fbxo42
Phf15				Gng11				Foxj3				Fchsd2				Dusp16				Gna13				Fcho1
Phf21a				Gng12				Foxk2				Fgf4				Dusp18				Gnai3				Fchsd1
Phf6				Gng2				Foxo1				Fgfr2				Dync1li2				Gnaq				Fcrl1
Phf8				Gnpda1				Foxp2				Fhod1				Dynlt1				Gng12				Fem1b
Phtf2				Gnpnat1				Frk				Fmn1				E030010N08Rik				Golgb1				Fen1
Pik3ca				Golph3l				Frmd4a				Fmo2				E130112L23Rik				Gopc				Fgf10
Pip5k2c				Gosr2				Frmd4b				Fmr1				E130218I03Rik				Gosr1				Fhl1
Pip5kl1				Gpam				Frmd5				Fndc1				E130306M17Rik				Gpd1				Fhod3
Pitpnb				Gpatch2				Frmd6				Fndc3b				E130310K16Rik				Gpd2				Fkbp14
Pkib				Gpbp1l1				Frmpd4				Fntb				E2f6				Gphb5				Fkbp5
Pknox2				Gpc6				Fry				Fosb				Ebf4				Gpm6b				Flnb
Plagl2				Gphb5				Fubp1				Fosl2				Echs1				Gpr110				Flrt3
Plce1				Gria2				Fuk				Foxc1				Eda				Gpr114				Fnbp4
Plch2				Grin2b				Fut9				Foxf2				Edem3				Gpr17				Fndc3b
Plekha1				Grinl1a				Fxc1				Foxg1				Edf1				Gria1				Fndc4
Plekha6				Grm5				Fyttd1				Foxi1				Edn2				Grid2				Fndc5
Plekha8				Grm7				Fzd5				Foxj2				Eef2k				Grin2b				Fntb
Plxnc1				Gsc				Gab1				Foxj3				Efna5				Grinl1a				Fosl2
Pml				Gsr				Gabra4				Foxo1				Efnb1				Grm1				Foxb1
Podnl1				Gtdc1				Gabra6				Foxp1				Efnb3				Grpel2				Foxj2
Polr2c				Gtf2a2				Gabrb2				Foxp2				Eftud1				Gsg1l				Foxm1
Pols				Gtf2b				Gabrb3				Foxp3				EG245305				Gsk3b				Frem1
Popdc2				Gtf2h4				Gabrg2				Fras1				EG329160				Gstm5				Frmd4a
Ppap2c				Gtf3c1				Gadd45a				Frk				EG381582				Gtf2a1				Frmd5
Ppapdc2				Gucy1a2				Gal3st3				Frmd3				EG432879				Gtf3c1				Frmpd4
Ppil1				Gulp1				Gas1				Frmd4a				EG433102				Gtf3c2				Fry
Ppme1				Gyk				Gbe1				Frmd6				EG433634				Hapln1				Fryl
Ppp1r10				H2-Aa				Gca				Frs2				EG434008				Has3				Fstl3
Ppp1r1a				H2afy				Gcap14				Fryl				EG434674				Hcfc1				Fubp3
Ppp3cb				Hdac9				Gcet2				Fubp1				EG545136				Hdac9				Furin
Ppp4r1				Hdgfrp3				Gcnt1				Fubp3				EG546038				Hdhd2				Fut11
Pramel4				Hecw1				Gcs1				Fus				EG629734				Hectd2				Fut9
Prkar2a				Herc5				Gda				Fut9				EG665186				Herc2				Fxr2
Prpf40b				Hey2				Gdap2				Fxc1				Egflam				Hes2				Fyb
Psapl1				Hhip				Gdf8				Fxr2				Egln1				Hexim2				G2
Psg29				Hif1an				Gdi2				Fyttd1				Egln3				Hey2				G430022H21Rik
Psmf1				Higd1a				Gdpd1				Fzd5				Ehd3				Hgf				G630016D24Rik
Ptchd1				Hipk1				Gem				Fzd7				Eif2s2				Hisppd2a				Gab1
Ptplad1				Hisppd1				Gga2				G3bp				Eif3s7				Hivep3				Gabbr1
Ptpn1				Hivep2				Gja9				Gab1				Eif4a2				Hltf				Gabbr2
Ptpru				Hivep3				Gli3				Gabpa				Eif4ebp3				Hmbox1				Gabrg2
Ptrf				Hmbox1				Gm1337				Gabpb2				Emid2				Hmga2				Gabrq
Pvrl1				Hmga2				Gm1960				Gabra1				Emilin1				Hnrpa1				Gad1
Rab27b				Hmgn2				Gm215				Gabra2				Eml5				Hnrpa2b1				Gad2
Rab43				Hnrpa3				Gm606				Gabra6				Emx1				Hnrpd				Gal
Rab8b				Hoxa5				Gm608				Gabrb2				Endod1				Hnrph1				Galnt14
Rabgap1l				Hoxa7				Gm773				Gabrb3				ENSMUSG00000055109				Hnrpk				Galnt7
Ralgps1				Hoxb2				Gm776				Gabrg2				ENSMUSG00000068116				Homer1				Gcc1
Ranbp10				Hoxd3				Gm815				Gabrq				ENSMUSG00000074826				Hoxa7				Gch1
Rap2b				Hpse2				Gm98				Gad2				Entpd3				Hoxb8				Gclm
Rapgef2				Hsd3b5				Gmcl1				Garnl1				Entpd7				Hs3st2				Gemin6
Rasa2				Hsf5				Gmfb				Gas2l3				Epb4.1				Hsd17b4				Gif
Rasgrp4				Hsp110				Gnai1				Gata3				Epha8				Hspa12a				Gja5
Rasl10b				Htr2c				Gng12				Gatm				Epm2aip1				Hspa14				Gja9
Rbbp4				Htr5a				Gnpnat1				Gcc1				Ercc2				Hspa4l				Glcci1
Rbbp6				Icos				Golga1				Gch1				Erlin1				Htr5a				Gldc
Rcc1				Ide				Golph3l				Gda				Ern1				Ibrdc2				Gle1l
Reck				Ier5				Gopc				Gdf10				Esr1				Ibrdc3				Glipr2
Reep2				Ift122				Gosr1				Gdf8				Esrrg				Icmt				Glod4
Rfx1				Igf1r				Gosr2				Gdi1				Etnk1				Ifng				Glrb
Rfxank				Igf2				Gpc5				Gfi1				Ets2				Ift20				Gls
Rgl1				Igf2bp2				Gphb5				Gfod1				Etv3				Igf1				Gm2a
Rhoa				Igsf1				Gpkow				Ggta1				Etv5				Igf1r				Gm323
Rhog				Iigp2				Gpm6b				Ghr				Ewsr1				Igll1				Gm608
Rkhd4				Ikbkb				Gpr101				Gkn2				Exoc4				Igsf10				Gm879
Rnf103				Il11ra2				Gpr141				Glcci1				Exod1				Il11ra2				Gmeb2
Rpgrip1l				Il15ra				Gpr155				Gli1				Ext1				Il21				Gna13
Rprm				Il17rd				Gpr158				Glipr1l2				F11r				Il21r				Gnai3
Rps6kl1				Il1b				Gpr165				Glipr2				F3				Il2ra				Gnaq
Rpsa				Il1rap				Gpr64				Glo1				F830021D11Rik				Il3				Gnb2
Rpusd3				Ina				Gpr85				Glra2				Faah				Il33				Gnpat
Rreb1				Ing3				Gprasp1				Glrb				Fads1				Ilf2				Gnpnat1
S100a13				Inhbb				Gpx1				Gls2				Faim2				Ilf3				Golph2
Sap130				Insig2				Gramd3				Gm129				Fancl				Inadl				Golph3
Sat1				Intu				Grb10				Gm1337				Fank1				Inhbe				Gpam
Sbk1				Ipo9				Grem2				Gm1587				Fbln5				Inoc1				Gpd1
Scara5				Irs4				Gria3				Gm1718				Fbxl16				Inpp5a				Gpd2
Scml4				Isgf3g				Grik1				Gm608				Fbxl7				Inpp5d				Gpm6b
Scn11a				Itga10				Grm5				Gm672				Fbxo28				Insig1				Gpr126
Scn8a				Itga3				Gse1				Gm776				Fbxo41				Iqck				Gpr149
Sdc3				Itgae				Gsk3b				Gm944				Fbxo45				Iqgap1				Gpr173
Sdhc				Itgam				Gtf2a1				Gmcl1				Fbxo46				Iqgap2				Gpr45
Sec22b				Itsn2				Gtf2ird1				Gmfb				Fbxw11				Irs1				Gprc5b
Sec24d				Ivns1abp				Gtl3				Gmps				Fcgbp				Irs4				Gprin3
Sel1l				Jag2				Gucy1a2				Gnai1				Fcgr2b				Itch				Gprk5
Sema3d				Jarid1b				Gypc				Gnaq				Fem1b				Itga7				Gprk6
Serf2				Jarid1c				Gzf1				Gng2				Fgd5				Itgae				Gramd1a
Serpine1				Jarid2				H2afz				Gnpda1				Fgf9				Itgb1bp2				Gria1
Sertad2				Jmjd3				H3f3a				Gnpnat1				Fhit				Itgb2				Gria3
Sesn2				Josd1				Hapln1				Golph3				Fkbp11				Itih1				Grinl1a
Setd1a				Josd3				Has2				Golph4				Fkbp14				Itsn1				Grm7
Sez6l				Jph4				Hbp1				Gopc				Fkbp1a				Ivns1abp				Gsk3b
Sf1				Kalrn				Hcfc2				Gpc6				Fkbp4				Jazf1				Gstcd
Sfrs14				Kcnb1				Hdac9				Gpd2				Flad1				Jmjd1a				Gtf3a
Sfxn5				Kcnc1				Hdgfrp3				Gpm6b				Flot2				Jmjd1c				Gtl3
Sgms1				Kcnc4				Hectd1				Gpr101				Fmn1				Jmjd2a				Gucy1b3
Sh3bgrl2				Kcnd2				Hectd2				Gpr12				Fnbp1l				Jmjd2c				Gusb
Sh3gl2				Kcnk10				Hgf				Gpr156				Fndc3b				Jph4				Gyg
Sh3pxd2b				Kctd15				Hibadh				Gpr174				Fndc5				Kbtbd8				Gyk
Siglec1				Kctd9				Hif1an				Gpr176				Folr4				Kcna1				Gys1
Slc16a2				Kif3a				Hip1				Gpr64				Fosb				Kcna4				H2afy
Slc16a9				Kif3c				Hip2				Gprk6				Foxm1				Kcna5				H3f3b
Slc22a7				Klf12				Hivep2				Gpt1				Foxo1				Kcnc1				Hao1
Slc23a2				Klf6				Hlf				Gramd3				Foxp2				Kcne4				Has1
Slc24a2				Klhdc5				Hmbox1				Grem2				Foxp3				Kcng3				Has3
Slc25a27				Klhl13				Hmgb1				Grhl3				Frat1				Kcnh3				Hcrtr1
Slc25a37				Klhl9				Hmgb2				Gria1				Frem1				Kcnj10				Hcrtr2
Slc25a44				Klrb1b				Hnrpa1				Gria2				Frmd4a				Kcnj15				Hdac9
Slc30a5				Klrb1d				Hnrpa2b1				Gria3				Frmd4b				Kcnma1				Hdgf
Slc35d2				Klri2				Hnrpab				Grin2b				Frmd5				Kctd12				Hdgfrp2
Slc36a4				Kpna1				Hnrpd				Gripap1				Frmpd2				Kctd20				Hdgfrp3
Slc39a9				Kpnb1				Hnrpdl				Grlf1				Frs2				Kif16b				Hdhd2
Slc4a4				Krt33a				Hnrph1				Gsk3b				Fry				Klc4				Hectd1
Slc4a8				Ktn1				Hnrpk				Gspt2				Fusip1				Klf8				Hexim2
Slc6a5				L2hgdh				Hod				Gsr				Fut10				Klhdc8a				Hey1
Slco3a1				Lamc1				Homer1				Gtf2b				Fut9				Klhl12				Hic1
Smarca5				Larp2				Hoxa7				Gtf2h1				Fzd4				Kpna4				Hip1
Smarcad1				Lass1				Hoxc5				Gtf2ird1				Fzd5				Kpnb1				Hipk1
Smc2				Lbr				Hoxd1				Gtl3				G2				Krba1				Hivep1
Smg7				Lcn10				Hpcal4				Gucy1a2				Gabarapl1				Kremen1				Hlf
Smug1				Lcor				Hpgd				Gucy1b3				Gabbr1				Krt80				Hmgb2l1
Snap29				Lcorl				Hprt1				Gyk				Gabpa				Ktn1				Hmgb3
Snw1				Lcp1				Hps3				H1f0				Galm				L1cam				Hnrpm
Snx10				Lemd1				Hpse				H2afy				Galnt10				Lancl1				Hnrpr
Snx27				Lemd3				Hrasls				H3f3b				Galnt12				Laptm5				Hnt
Son				Lep				Hs3st3a1				Hace1				Galntl1				Lats2				Hoxa1
Sorbs2				Lhx5				Hspa4				Hbegf				Garnl3				Lcor				Hpcal4
Sorcs3				Lhx6				Hspa4l				Hcfc1				Gba				Lcorl				Hps3
Sort1				Lhx8				Hspb8				Hcrtr2				Gbl				Ldoc1l				Hpse
Sox7				Lima1				Htr7				Hdc				Gda				Lemd2				Hrb
Spag9				Limd1				Ibtk				Heatr5a				Gdap1l1				Lemd3				Hrbl
Spata3				Lin28b				Icos				Hectd2				Gdf1				Lep				Hs3st2
Speer4a				Lin7a				Ids				Herc5				Gdpd5				Lgr5				Hs6st2
Speg				Lingo2				Ifi203				Herpud1				Gfra1				Lhx6				Hspa14
Spry4				Lipg				Ifi204				Hey1				Ggn				Lhx9				Htr7
Srgap3				Lmbr1				Iigp1				Hey2				Ghrl				Limd2				Hunk
Srl				Lmcd1				Iigp2				Hif1a				Glce				Limk1				Ibrdc3
Srrm2				Lmx1a				Il10				Hif1an				Gli2				Lin28b				Igj
St6galnac3				LOC433486				Il13ra1				Higd1a				Glipr2				Lin7c				Igll1
St7				LOC545291				Il1a				Hip2				Glis2				Lincr				Igsf1
St8sia1				LOC545966				Il2ra				Hipk1				Glrx5				Lipg				Igsf10
Stau2				Loxl4				Il6				Hisppd1				Glt8d3				Lmod1				Igsf3
Stk35				Lphn2				Impg2				Hivep1				Gm106				Lmtk3				Ihpk1
Strn				Lpp				Inadl				Hlf				Gm1568				Lmx1a				Ikbke
Sumo1				Lrat				Ing1				Hmbox1				Gm1587				LOC432488				Ikzf1
Sunc1				Lrp8				Ing2				Hnrpa1				Gm1964				LOC432562				Ikzf3
Syde1				Lrrc2				Ing3				Hnrpd				Gm2a				Lonrf1				Ikzf4
Syt1				Lrrc39				Inpp5e				Hnrph3				Gm672				Loxl3				Il13ra1
Syt12				Lrrc62				Insl5				Hnrpll				Gm749				Lphn3				Il17rd
Syt9				Lrrk1				Insm1				Hnrpul2				Gm767				Lpl				Il1f5
Sytl4				Lrtm1				Insr				Hod				Gm88				Lrch3				Il1r1
Taf6l				Ltbr				Ints3				Homer1				Gm944				Lrch4				Il21
Tank				Lycat				Ints5				Hook1				Gmfb				Lrp12				Il6
Tarbp2				Lypla3				Ints6				Hoxa1				Gnao1				Lrp2bp				Impact
Tbc1d13				Lyrm1				Ipo9				Hoxb3				Gng2				Lrp6				Impdh1
Tbc1d9b				Maea				Iqcg				Hoxd1				Golph3l				Lrrc1				Inpp4b
Tbl1xr1				Mafb				Iqgap3				Hoxd9				Gosr1				Lrrc15				Inpp5d
Tbx2				Mafk				Irf2				Hrb				Gosr2				Lrrc20				Insc
Tceal1				Mal2				Irf6				Hs2st1				Gpc5				Lrrc39				Insig1
Tcf20				Mamdc2				Irx1				Hs3st3b1				Gpd1				Lrrc45				Insm1
Tcf7				Maml1				Isgf3g				Hs6st2				Gpd2				Lrrc58				Insr
Tcf7l2				Maml2				Isl1				Hspg2				Gpm6b				Lrrk1				Ints6
Tcfe3				Map3k13				Itga8				Htr5a				Gpr157				Lrrtm3				Invs
Tdrkh				Map4k3				Itgb6				Htra1				Gpr165				Lsamp				Ipmk
Tesk1				Map4k4				Itm2b				Ibrdc3				Gpr175				Luc7l2				Ipo8
Tex264				Map4k5				Itsn1				Ibtk				Gpr56				Ly-56				Isl1
Tfpi				Mapk10				Itsn2				Icam5				Gpr64				Lypla1				Itch
Tgfbr2				Mapk6				Jak2				Idh1				Gpr88				Lypla3				Itga3
Tgm1				Mapk8				Jam3				Ids				Gpt1				Lyrm4				Itga5
Thbs2				Mapre2				Jarid1b				Ier3				Gpx2				Mad2l1				Itga7
Thsd4				Mars2				Jazf1				Ifih1				Gria1				Magi1				Itgb6
Timp2				Mast1				Jmjd1a				Ifit2				Gria4				Magi2				Itk
Tm9sf4				Mbd5				Jmjd4				Ift80				Grin1				Mal				Itsn2
Tmed8				Mbnl2				Kalrn				Igf1r				Grin2b				Maml1				Ivns1abp
Tmeff2				Mbtd1				Kbtbd7				Igf2bp2				Grm4				Maml2				Jag1
Tmem102				Mbtps2				Kcna1				Igf2bp3				Grpr				Maml3				Jag2
Tmem132a				Mbx				Kcnab1				Igj				Gsg1l				Man2a1				Jak1
Tmem132e				Mdga1				Kcnb2				Iigp2				Gstcd				Manea				Jmjd1c
Tmem135				Mecp2				Kcnc1				Ikbkg				Gtf2a1				Map2k4				Josd1
Tmem162				Mef2a				Kcnc2				Il11ra1				Gtf3c2				Map2k7				Jph3
Tmem166				Mef2c				Kcnc4				Il11ra2				Gtpbp2				Map3k1				Jundm2
Tmem185b				Megf11				Kcnd2				Il12b				Gtpbp3				Map3k12				Kbtbd2
Tmem24				Melk				Kcne4				Il13ra1				Gucy2f				Map3k14				Kbtbd8
Tmem46				Metap1				Kcng3				Il1a				Gyltl1b				Map3k7ip3				Kcna1
Tmem50b				Mettl8				Kcnip4				Il1b				H13				Map3k8				Kcnab1
Tmem77				MGC6064				Kcnj10				Il21				H2afy				Map4k2				Kcnc2
Tmtc1				Mgrn1				Kcnj11				Il23a				H2-Eb1				Mapk10				Kcnc4
Tmub1				Mib1				Kcnj6				Il3				Hars2				Mapk8				Kcnd2
Tnks1bp1				Mier3				Kcnk1				Ilf3				Has1				Mapk9				Kcnd3
Tpp2				Mill1				Kcnk2				Impad1				Hbegf				Mapkapk3				Kcne4
Traf3				mKIAA1045				Kcnk6				Impg2				Hdac11				Mapkbp1				Kcnh2
Trak1				Mkx				Kcns2				Ing2				Hdac8				Mapre1				Kcnk1
Trappc3				Mllt10				Kcnv1				Inoc1				Hdac9				Mapre2				Kcnk10
Trfp				Mlstd1				Kctd12				Inpp4a				Hdgf				Mapre3				Kcnk2
Trhde				Mlstd2				Khdrbs3				Insig2				Hdlbp				Marcks				Kcns2
Trim2				Mmaa				Kif16b				Ints6				Heatr1				Maz				KE1.5
Trim37				Mmp20				Kif1b				Iqsec2				Herc3				Mbd1				Kif1b
Trim45				Mmp9				Kif3b				Irf1				Hes6				Mbtps2				Kif1c
Trim62				Mnt				Kitl				Irf2bp1				Hic1				Mc3r				Kif21a
Trim67				Mobp				Klf11				Irs4				Hif1an				Mcc				Kifap3
Trim7				Mpl				Klf12				Isl1				Hivep2				Mcfd2				Kin
Trpm3				Mras				Klf4				Itga8				Hmga1				mCST E2				Klf4
Tsc22d4				Mrfap1				Klhl1				Itgb3				Hnrpdl				Mdga1				Klhdc8a
Tspan13				Mrg1				Klhl13				Itk				Hnrph1				Mecp2				Klhl12
Tspan31				Mrpl51				Klhl18				Itpr1				Hnrpm				Megf11				Klhl18
Tspyl4				Mrps2				Kng2				Itsn1				Homer3				Megf9				Klhl2
Ttc17				Mrps21				Kpna1				Ivns1abp				Hook2				Mettl1				Klrg1
Ttc9				Mrps25				Kpna4				Jag1				Hoxa1				Mfap3				Kpna4
Ttll4				Msh6				Kpnb1				Jmjd1a				Hoxa11os				MGC129250				Krba1
Ttll5				Msi2				Krt222				Jmjd2a				Hoxb5				MGC129251				Krt9
Ttr				Mt4				Krt27				Jmjd4				Hoxb6				MGC6064				Lair1
Twist1				Mtap1b				Krt33a				Kbtbd2				Hp1bp3				Mia1				Lamc1
Txndc5				Mtap2				Krtap15				Kbtbd7				Hpcal4				Mib1				Lamc2
Ube2b				Mtap7d1				Lamp2				Kbtbd8				Hrh1				Mid1				Lamp2
Ube2r2				Mtf2				Laptm4b				Kcmf1				Hs2st1				Mid1ip1				Large
Ube2v1				Mtmr3				Larp5				Kcna1				Hs3st5				Mitf				Lbh
Ublcp1				Mtmr6				Lass6				Kcna4				Hsd17b11				mKIAA0093				Lbp
Ubp1				Mum1l1				Lba1				Kcnb2				Hsf4				mKIAA1045				Lcor
Uhmk1				Mxd1				Lbp				Kcnc1				Hsp90ab1				Mlf2				Lcorl
Ulk2				Mxi1				Lcor				Kcne1l				Hspa12a				Mllt3				Ldlrad3
Unc5a				Mxra8				Lcorl				Kcne2				Hspa4				Mme				Ldoc1l
Usp2				Mycl1				Ldlrad3				Kcnip4				Hspb6				Mmp20				Lemd3
Usp49				Mylk				Lect2				Kcns2				Htr1d				Mmrn1				Letmd1
Usp9x				Mylk2				Lgr5				Kctd12				Htr4				Mogat1				Lgr4
Uspl1				Myo18a				Lhx9				Khsrp				Htr5a				Mpp7				Lin28
Vbp1				Myo1b				Lifr				Kif13a				Hyal2				Mrg1				Lin7a
Vdp				Myrip				Lim2				Kif16b				Ibrdc2				Mrgprb1				Lincr
Vegfa				Mysm1				Lin28b				Kif26a				Icmt				Mrpl1				Lman1
Vezf1				Myst3				Lin52				Kif3c				Icos				Mrpl13				Lmbr1l
Vstm2				Myt1l				Lin7a				Kirrel3				Igf2				Mrps34				Lmbrd1
Wbp2nl				Nab2				Lin9				Kit				Ihh				Ms4a1				Lmln
Wdr52				Nadk				Lipg				Kitl				Ihpk1				Ms4a7				Lmtk2
Wdr73				NAP1				Liph				Klf10				Ikbke				Msi1				Lnpep
Wdr82				Nck2				Lmo3				Klf15				Ikzf2				Msl2l1				LOC544988
Wfdc5				Ncoa2				LOC432471				Klf6				Ikzf4				Msr1				LOC545966
Whrn				Ndrg3				LOC625222				Klhl14				Il11ra1				Msrb3				LOC547349
Wiz				Ndst4				Lonrf3				Klhl2				Il11ra2				Mtap7				LOC626082
Xbp1				Net1				Lox				Klhl7				Il13ra1				Mterfd2				LOC666048
Xpnpep3				Neurod1				Lrch2				Klra2				Il16				Mtf1				Lonrf2
Yap1				Neurod2				Lrch3				Krit1				Il17rd				Mtf2				Lpl
Yes1				neurojugin				Lrrc16				Krt36				Il1b				Mtfr1				Lpp
Zbtb17				neurojungin				Lrrc2				L1cam				Il21				Mthfr				Lrat
Zbtb34				Nf1				Lrrc4				Lamp2				Il25				Mtus1				Lrba
Zbtb39				Nfat5				Lrrc40				Lancl3				Il28ra				Mxi1				Lrp1b
Zbtb5				Nfe2l1				Lrrc57				Larp2				Il6				Mybph				Lrrc58
Zbtb7a				Nfic				Lrrc8d				Lars				Il9r				Mycl1				Lrrfip1
Zc3h12a				Nfil3				Lrrk2				Lasp1				Ilf2				Myef2				Lrrtm3
Zcchc2				Nfkbiz				Lrrn3				Lass6				Impdh1				Myo1d				Lsamp
Zcchc5				Nfyb				Lrrtm2				Lats2				Impg2				Myo1e				Ltbp1
Zdhhc15				Nhlh2				Lrrtm4				Lbh				Ina				Myo5b				Lypd3
Zdhhc3				Nhs				Lrtm1				Lcorl				Inadl				Myo9a				Mab21l1
Zdhhc7				Nin				Lsp1				Lcp2				Ing2				Myst3				Macf1
Zer1				Nipsnap1				Luc7l				Ldb2				Ing3				Myt1l				Mad2l2
Zfand3				Nkx2-3				Luc7l2				Ldlr				Inpp5d				Naga				Mafg
Zfhx2				Nlgn1				Luzp2				Lemd3				Iqsec2				Nags				Mageh1
Zfp148				Nmnat2				Lyrm7				Lhfpl2				Isgf3g				NAP1				Magi1
Zfp275				Nol3				Mab21l1				Lhx6				Isoc1				Nat11				Maml1
Zfp36l1				Notch2				Macf1				Lhx8				Itga1				Ncam1				Maml2
Zfp46				Nov				Mafb				Lin28				Itga10				Ncoa2				Man2a1
Zfp532				Npas3				Mal2				Lin28b				Itga6				Ncoa3				Map2k3
Zfp566				Nppc				Man1a				Lin52				Itsn1				Ndst4				Map2k4
Zfp593				Npsr1				Man1c1				Lin54				Jarid1c				Ndufs1				Map2k7
Zfp704				Nr1h5				Man2a1				Lin9				Jmjd1b				Nedd4-1				Map3k1
Zfp710				Nr2e1				Map2k1				Lingo2				Jmjd2d				Nefh				Map3k12
Zfp711				Nr4a1				Map3k1				Lix1l				Jmjd3				Nefm				Map3k13
Zfp740				Nrf1				Map3k13				Lman1				Josd2				Negr1				Map4k5
Zkscan1				Nrip3				Map3k5				Lmo4				Jph4				Nek9				Mapk10
Zmat3				Nrk				Map3k7				Lmx1a				Kalrn				Neto2				Mapk14
Zmym3				Nrxn1				Map4k4				Lnp				Kcmf1				Nfatc3				Mapk6
Znrf3				Nrxn3				Mapk10				LOC432471				Kcna2				Nfia				Mapk9
				Nsf				Mapkap1				LOC432488				Kcna5				Nfix				Mapkapk3
				Nudt16l1				Mapkapk3				LOC625222				Kcnab1				Nfkb2				Mapkapk5
				Nufip2				Mapre3				Lonrf1				Kcnab3				Nfkbib				Mapre2
				Nupl1				Mapt				Lox				Kcnb2				Nhsl1				Mat2b
				Nyx				Marcks				Lphn2				Kcnd3				Nicn1				Matn2
				Ocrl				Mark3				Lpl				Kcne1l				Nid1				Matr3
				Odz2				Mars2				Lrat				Kcnj10				Nipbl				Max
				Olfm3				Mast4				Lrch2				Kcnk18				Nktr				Mbd1
				Opcml				Mat2a				Lrig2				Kcnk2				Nlgn3				Mbnl2
				Oplah				Mat2b				Lrig3				Kcnk3				Nmnat2				Mbnl3
				Oprs1				Matr3				Lrp12				Kcnma1				Nmt2				Mcc
				ORF34				Mbd3l2				Lrp8				Kctd10				Nmur2				Mcf2l
				ORF63				Mbnl2				Lrrc1				Kctd12				Nono				Mctp1
				Ormdl1				Mbnl3				Lrrc16				Kctd17				Nos1				Mctp2
				Osr				Mcc				Lrrc44				Kctd20				Nov				Mdn1
				Osr2				Mctp2				Lrrc49				Kdelr1				Npc1				Med8
				Otop3				Mdh1				Lrrc58				Kdr				Nr1i3				Mef2c
				OTTMUSG00000000913				Mecp2				Lrrc8c				Khsrp				Nr4a3				Mefv
				OTTMUSG00000012686				Med12				Lrrk1				Kif21b				Nr5a2				Megf11
				Otud6b				Mef2c				Lrrk2				Kif3c				Nr6a1				Meis1
				Otx1				Megf11				Lrrn1				Kirrel1				Nrk				Melk
				Oxct1				MERP-1				Lsamp				Kirrel3				Nrp2				MERP-1
				Pafah1b1				MERP2				Luc7l2				Klf8				Nrxn1				MERP2
				Palm				Mest				Luzp2				Klhdc2				Nrxn2				Met
				Palm2				Metap1				Ly-56				Klhdc3				Nrxn3				Mfap3
				Pam				Mettl7a				Lysmd1				Klhdc8b				Nsg2				Mgat1
				Pank1				Mfap3				Madd				Klhl2				Nsun2				MGC28917
				Pank3				Mfhas1				Maf				Klhl23				Nsun4				MGC6480
				Paqr8				Mfhas1				Magee1				Klhl24				Nt5dc1				MGC67181
				Parp16				MGC118070				Mal2				Klhl9				Ntng1				Mid2
				Parp9				MGC6064				Mamdc2				Klra3				Ntrk2				mKIAA1045
				Pax6				MGC90850				Map3k13				Klrg2				Nudt17				Mll1
				Pbx1				Mib1				Map3k7ip2				Klri2				Nudt3				Mll5
				Pcdh11x				Mid1				Map3k7ip3				Kpna6				Nxn				Mllt1
				Pcdh8				Mid2				Map4k5				Kremen1				Nxph1				Mllt10
				Pcdha4				Mier1				Mapk14				Laptm5				Oas1g				Mllt3
				Pcdhg@				Mill1				Mapk9				Larp1				Onecut2				Mlstd2
				Pcdhga1				Mipep				Mapkapk3				Larp5				Opcml				Mmd
				Pcdhga10				Mir16				Mapre2				Lasp1				Ophn1				Mmp19
				Pcdhga11				Mkx				Marcks				Lass2				Oprd1				Mmp20
				Pcdhga12				Mllt3				Marveld3				Lba1				Optc				Mmp24
				Pcdhga2				Mlstd1				Mast4				Lbh				Orc5l				Mnt
				Pcdhga3				Mlstd2				Mat2b				Lbp				Ormdl2				Mobp
				Pcdhga4				Mmd				Max				Lbxcor1				Osbpl11				Mphosph9
				Pcdhga5				Mmp20				Mbd3l2				Lcn10				Osbpl1a				Mpp2
				Pcdhga6				Mmp24				Mbnl1				Lcn13				Osbpl6				Mpv17l
				Pcdhga7				Mmrn1				Mbnl2				Ldb2				Osbpl7				Mrm1
				Pcdhga8				Mobk1b				Mbnl3				Ldoc1l				Osbpl8				Mrpl9
				Pcdhga9				Mobkl1a				Mcf2l				Leprot				Ott				Mrps36
				Pcdhgb1				Mobkl2b				Mcl1				Lgals4				OTTMUSG00000000913				Msi2
				Pcdhgb2				Morc3				Mctp2				Lgals6				OTTMUSG00000010432				Msn
				Pcdhgb4				Morf4l2				Mdm1				Lgi4				OTTMUSG00000012511				Msrb3
				Pcdhgb5				Mospd2				Mecp2				Lhfpl2				OTTMUSG00000017866				Mta3
				Pcdhgb6				Mpdz				Med8				Lhx4				Otud4				Mtch1
				Pcdhgb7				Mphosph1				Mef2a				Lhx9				Otud5				Mtdh
				Pcdhgb8				Mpp7				Mef2c				Limd2				Otud6b				Mtf1
				Pcdhgc3				Mpped2				Megf11				Lin7c				Otud7b				Mtif3
				Pcdhgc4				Mrg1				Meis1				Lincr				Oxr1				Mtmr12
				Pcdhgc5				Mrgprb1				Mfap3				Lingo1				P140				Mtmr4
				Pcsk2				Mrpl17				Mfhas1				Lipg				P2ry1				Mtmr6
				Pcx				Mrps25				Mfsd2				Lman1l				P2ry2				Mum1l1
				Pdcd4				Msi2				Mga				Lmtk3				P4ha1				Mxd1
				Pdzd2				Msl31				MGC28917				LOC666048				Pacsin2				Mxi1
				Pea15a				Msn				MGC6064				LOC666244				Pag1				Mycbp
				Pecam1				Msrb3				MGC90850				LOC667086				Palmd				Mycl1
				Peg3				MSY1				Mib1				Lonrf3				Pan3				Mylc2b
				Peli2				Mta1				Mid2				Lpl				Paqr8				Myo1b
				Peli3				Mtap1b				Mier1				Lpo				Parp16				Myo5a
				Pex13				Mtap2				Mier3				Lrch4				Parp6				Myocd
				Pfkfb2				Mtcp1				Mill1				Lrp4				Pax6				Mysm1
				Pfkfb4				Mtdh				Mirg				Lrrc25				Pbef1				Myst2
				Pfn1				Mterfd2				Mizf				Lrrc41				Pbx1				Myt1
				Pfn4				Mtf1				mKIAA1045				Lrrc49				Pcbp4				Nab1
				Pftk1				Mtrr				Mkln1				Lrrc55				Pcdh10				Nab2
				Pgs1				Mtus1				Mkrn3				Lrrc58				Pcdh11x				NaG
				Phactr2				Muc13				Mkx				Lrrn2				Pcdh12				Nap1l5
				Phf1				Mum1l1				Mllt11				Lsamp				Pcdha4				Narg1
				Phf15				mYB-1a				Mllt3				Lsm11				Pcdhg@				Nat11
				Phip				Myf6				Mlstd2				Ltb4dh				Pcdhga1				Nat13
				Phox2b				Mylk				Mlxipl				Luc7l				Pcdhga10				Nav2
				Phyhipl				Mynn				Mon2				Luzp1				Pcdhga11				Nav2.3
				Pigh				Myo5a				Morc3				Lypla1				Pcdhga12				Nax
				Pigv				Myo9a				Mphosph6				Lypla3				Pcdhga2				Ncald
				Pik3c2a				Myocd				Mpzl1				Mab21l1				Pcdhga3				Ncam1
				Pilrb2				Mysm1				Mras				Macf1				Pcdhga4				Ncoa4
				Pip5k1b				Myst3				Mrg1				Maf				Pcdhga5				Ndor1
				Pip5k2b				Myt1l				Mrgprb1				Magi1				Pcdhga6				Ndst1
				Pip5k2c				Nanos1				Mrvi1				Maml1				Pcdhga7				Negr1
				Pitpnb				NAP1				Ms4a1				Man1c1				Pcdhga8				Neo1
				Pitpnc1				Nap1l1				Ms4a4b				Man2a1				Pcdhga9				Neto2
				Piwil1				Nap1l3				Msi2				Maob				Pcdhgb1				Neurl
				Pja2				Narg2				Msl2l1				Map2k1				Pcdhgb2				neurocan
				Pkia				Nars2				Msr1				Map2k3				Pcdhgb4				Neurod1
				Pknox2				Nat12				Msrb3				Map3k1				Pcdhgb5				neurojugin
				Pla2g4a				Nav1				Msx1				Map3k13				Pcdhgb6				neurojungin
				Plcg1				Nav3				Msx2				Map3k14				Pcdhgb7				Nf1
				Plch1				Ncdn				Mtac2d1				Map3k3				Pcdhgb8				Nf2
				Plcxd3				Ncoa2				Mtap4				Map3k4				Pcdhgc3				Nfatc3
				Plekha1				Ncoa6				Mtf1				Map3k7				Pcdhgc4				Nfia
				Plrg1				Ncor1				Mtf2				Map4k2				Pcdhgc5				Nfkbib
				Plxdc2				Ndel1				Mtm1				Mapk14				Pclo				Nfx1
				Pnpla6				Ndst4				Mtmr12				Mapk7				Pcnx				Ngdn
				Pof1b				Negr1				Mtmr6				Mapk8ip3				Pcp2				Ngfr
				Polr3f				Nek7				Mtpn				Mapre2				Pdap1				Nhlh2
				Pou3f1				Nek9				Mum1l1				Mapt				Pde1c				Niban
				Pp11r				Neto2				Mxi1				Mark2				Pdia3				Nicn1
				Ppap2b				neurojugin				Mylk				Marveld1				Pdrg1				Nipbl
				Pparbp				Nfat5				Myo1c				Mast2				Pdzk1				Nope
				Ppil5				Nfatc3				Myo1f				Mbc2				Per1				Notch2
				Ppm1a				Nfia				Myo5a				Mbnl2				Per3				Nova1
				Ppm1d				Nfkb1				Myt1l				Mbtd1				Perp				Npal2
				Ppm2c				Nfkbiz				NAP1				Mbtps2				Pfkfb4				Npas3
				Ppme1				Nhlh2				Nap1l1				Mcf2l				Pftk1				Npc2
				Ppp1r1c				Nicn1				Nck2				Mefv				Phactr1				Nppa
				Ppp1r2				Nin				Ndrg2				Megf9				Phb				Npr2
				Ppp1r9a				Nlk				Ndrg3				Mettl1				Phc2				Nptx1
				Ppp2r1b				Nln				Ndrg4				Mfhas1				Phf20				Nptx2
				Ppp2r5a				Nmur2				Ndst3				Mfn1				Phf3				Nr6a1
				Ppp3cb				Nol4				Nebl				Mfrp				Phtf2				Nrg1
				Prdm13				Notch2				Necap1				Mfsd4				Phyhipl				Nrl
				Prdm6				Nova1				Nefm				Mga				Pi4k2a				Nrp2
				Prkaa1				Nox4				Net1				Mgat1				Pigh				Nrxn1
				Prkab2				Npas3				Neurod1				MGC37823				Pik3cb				Nrxn2
				Prkacb				Npc1				Neurod4				MGC6480				Pin1				Nsd1
				Prkag1				Npr3				Neurod6				Micall1				Pip5k3				Nsg1
				Prkar2a				Nr1d2				Neurog2				Mid1ip1				Pitpna				Nsg2
				Prkca				Nr3c1				neurojugin				Mirg				Pkm2				Nsl1
				Prkcb1				Nr5a2				neurojungin				Mll5				Pknox1				Ntng1
				Prkcd				Nr6a1				Nfat5				Mmd				Pkp4				Nuak1
				Prmt8				Nrd1				Nfatc2ip				Mmp24				Pla2g3				Nudt16l1
				Prokr1				Nrn1				Nfyb				Mmp3				Pla2g4f				Nudt3
				Prokr2				Nrp2				Ngrn				Mobkl2b				Plagl1				Nxt2
				Prox1				Nrxn3				Nhlh1				Mobkl2c				Plagl2				Oas2
				Prpf38b				Nsd1				Nlgn1				Mon2				Plcxd3				Obox5
				Prrg2				Nsun4				Nol4				Morn1				Plek2				Ocrl
				Prrg3				Ntng1				Nope				Mov10				Plekha5				Ogt
				Prrx1				Ntrk3				Notch1				Mpl				Plp1				Olfm3
				Pscd1				Ntsr2				Notch3				Mras				Plxnc1				Olig3
				Pscdbp				Nuak1				Nov				Mrc2				Pmp22				Onecut2
				Psd2				Nucks1				Npm1				Mrgprb1				Pof1b				Orc5l
				Psg21				Nudcd3				Nptn				Mrpl17				Pold4				ORF34
				Psg25				Nufip2				Npy				Ms4a6c				Polr3k				Osbpl8
				Psg29				Numa1				Npy6r				Ms4a8a				Pomp				Ostm1
				Psip1				Nup205				Nr1d2				Mta3				Ppig				OTTMUSG00000015750
				Pskh1				Nupl1				Nr2f1				Mtap6				Ppm1d				P2ry2
				Psmd3				Nxph2				Nr3c2				Mtch2				Ppm1e				Pacsin2
				Psme3				Nxt2				Nr4a1				Mtdh				Ppp1cc				Padi2
				Ptbp2				Oaz1				Nr6a1				Mtf1				Ppp1r15b				Paip2b
				Ptdss1				Oaz2				Nrarp				Mtfr1				Ppp1r1c				Pak2
				Pten				Ogt				Nrcam				Mtmr2				Ppp1r3f				Pank1
				Ptger3				Olfm3				Nrf1				Mtmr4				Ppp1r9a				Pank3
				Ptgfr				Olig2				Nrg1				Mtpn				Ppp2r1a				Papola
				Ptgfrn				Olig3				Nrp2				Mtss1				Ppp2r5e				Park2
				Ptp4a2				Onecut2				Nrsn1				Mtus1				Ppp3r1				Parp14
				Ptpn9				Oosp1				Nrxn1				Mup1				Ppp4r2				Parva
				Ptprd				Opcml				Nsbp1				Mup2				Ppt1				Pax9
				Ptprr				ORF34				Nsd1				Mxd1				Pptc7				Pcdh11x
				Pttg1ip				Os9				Nsun7				Mxi1				Pramel4				Pcdh8
				Purg				Osbpl1a				Ntng1				Mxra8				Prcc				Pcdh9
				Qk				Osbpl6				Nubpl				Mybl2				Prdm13				Pcm1
				Rab12				Osbpl8				Nudt10				Mybphl				Prelp				Pcnx
				Rab14				Otor				Nudt11				Mycl1				Prkacb				Pcp4l1
				Rab18				OTTMUSG00000013918				Nudt12				Myh9				Prkag1				Pcsk2
				Rab27a				OTTMUSG00000015859				Nudt4				Myl6				Prkar2a				Pcsk7
				Rab28				Otub2				Nufip2				Mylk2				Prkcb1				Pdcd7
				Rab3d				Otud4				Nup153				Myo18a				Prkcq				Pde1a
				Rab6				Oxsr1				Nup93				Myo1c				Prkrir				Pde1b
				Rab6b				P140				Nupl1				Myog				Prox1				Pde3a
				Rab9b				Pabpc5				Nxph2				Mysm1				Prpf40a				Pde4b
				Rad51l3				Pag1				Oas1g				Myst2				Prpf4b				Pde8b
				Rag1				Pak1				Ociad1				Myst3				Prr3				Pdha1
				Rai1				Pak2				Ogfrl1				Myt1l				Prrx1				Pdia5
				Ralb				Pak7				Olfm3				Nab2				Prss23				Pdik1l
				Ralgps1				Pank3				Olfml2b				Naga				Prx				Pdlim1
				Ranbp17				Papd5				Omg				Nat13				Pscd4				Pdzk1
				Rap2a				Papolg				Onecut2				Nav1				Pscdbp				Peli1
				Rapgef5				Pappa				Oprm1				Ncam1				Psd2				Peli3
				Rapgefl1				Paqr8				ORF34				Ncdn				Psen1				Pex11b
				Rasgrp2				Paqr9				Osbpl7				Nck2				Psmd5				Pfkfb2
				Rassf5				Parp14				Osbpl8				Ndel1				Ptchd1				Pfkfb4
				Rassf8				Parp16				Otc				Ndor1				Pten				Pfkm
				Rbm24				Parp8				OTTMUSG00000005148				Ndrg2				Ptges3				Pgm2
				Rbm25				Parva				OTTMUSG00000012358				Ndufs8				Ptplb				Phactr2
				Rbm26				Patz1				OTTMUSG00000012686				Nefh				Ptpn9				Phc1
				Rbm27				Pawr				Otud4				Neo1				Ptprd				Phf15
				Rbpms2				Pax6				Otud6b				Neurod4				Ptprg				Phf2
				Rc3h2				Pax9				Otx2				Nfam1				Ptprk				Phf20
				Rdh12				Paxip1				Oxct1				Nfkb2				Ptprt				Phf6
				Reps2				Pbx1				P2ry1				Nfyb				Pts				Phip
				Rfxdc1				Pcaf				P2ry10				Nfyc				PTS1R				Phka1
				Rg9mtd3				Pcdh10				P2ry2				Ngef				Pvt1				Piga
				Rgmb				Pcdh15				Pafah1b1				Ngfb				Qk				Pik3c2a
				Rgs19				Pcdh17				Palm2				Nhej1				Rab10				Pik3cb
				Rgs4				Pcdh18				Palmd				Nipbl				Rab14				Pik3r1
				Rgs6				Pcdh9				Panx3				Nisch				Rab15				Pik3r3
				Rgs7				Pcmtd1				Papd5				Nlgn2				Rab20				Pilrb1
				Rgs7bp				Pcmtd2				Papola				Nlgn3				Rab24				Pilrb2
				Rgs8				Pcnx				Papolg				Nlk				Rab39				Pip5k3
				Rhobtb1				Pctk1				Pappa				Nln				Rab43				Pitpnc1
				Rhobtb2				Pdcd4				Paqr8				Nlrp5				Rab5b				Pkd2
				Rhoj				Pdcd7				Pax9				Nme7				Rab6b				Plagl1
				Rhoq				Pdcl				Pbef1				Nmnat2				Rab8b				Plagl2
				Rian				Pde1c				Pbrm1				Nnat				Rab9				Plcl2
				Ric8b				Pde4b				Pbx1				Nol3				Rabep1				Plekha1
				Rin2				Pde5a				Pbx2				Nos1				Rabgap1				Plk2
				Rit2				Pde7a				Pcdh15				Notch2				Rabl2a				Plxnb1
				Rnf12				Pde8b				Pcdh18				Npas3				Rabl3				Plxnc1
				Rnf138				Pdgfd				Pcdh19				Nppa				Rad51ap1				Pogz
				Rnf152				Pdhx				Pcdh9				Nppb				Rad51l3				Pola1
				Rnf19				Pdik1l				Pcdha1				Npr3				Ralbp1				Poldip3
				Rnf38				Pdpk1				Pcdha10				Nr1d2				Ranbp9				Polr2h
				Rnf41				Pea15a				Pcdha11				Nr2e1				Rap1gds1				Polr3f
				Rnpc3				Peg10				Pcdha12				Nrbp1				Rapgef1				Pols
				Rora				Peli1				Pcdha2				Nrf1				Rapgef6				Pou4f2
				Rorb				Pex19				Pcdha3				Nrgn				Rapgefl1				Ppa1
				RP23-124L1.2				Pfkfb2				Pcdha4				Nrip2				Rasl10b				Ppap2b
				Rpe				Pgrmc2				Pcdha5				Nrxn3				Rassf2				Pparbp
				Rph3a				Phc3				Pcdha6				Nsd1				Rassf3				Ppfibp1
				Rpl29				Phex				Pcdha7				Nt5c3l				Rassf4				Ppfibp2
				Rragc				Phf14				Pcdha8				Nt5dc3				Raver2				Ppig
				Rras2				Phf15				Pcdha9				Ntsr2				Rbbp5				Ppil5
				Rreb1				Phf3				Pcdhac1				Nuak1				Rbl2				Ppm1b
				Rrm2b				Phf8				Pcdhac2				Nubp1				Rbm16				Ppm1e
				Rspo2				Phip				Pcf11				Nudt13				Rbm26				Ppm1k
				Rsrc2				Phldb2				Pck1				Numa1				Rbm39				Ppme1
				Rsu1				Phtf2				Pcmtd2				Nup98				Rbm9				Ppp1cc
				Rtn1				Picalm				Pcnp				Nutf2				Rbmx				Ppp1r1c
				Rtp1				Pigf				Pcsk2				Nxt2				Rbmxrt				Ppp1r2
				Rufy2				Pigm				Pcyt1b				Oaz2				Rbpms2				Ppp1r3d
				Rundc1				Pih1d1				Pdcd10				Ogt				Rc3h2				Ppp1r8
				Rybp				Pik3c2a				Pde10a				Onecut2				Rcc1				Ppp1r9a
				Ryk				Pik3ca				Pde3a				Opa3				Rcsd1				Ppp2ca
				Sall3				Pik3cg				Pde4dip				Opn3				Rdh10				Ppp2r1b
				Samsn1				Pip5k1b				Pde5a				Oprd1				Reps2				Ppp2r2a
				Sat1				Pip5k2c				Pdgfa				Ormdl1				Rere				Prcp
				Sbk1				Pitpnc1				Pdgfc				Ormdl2				Rexo2				Prelid2
				Scara5				Piwil2				Pdgfd				Ormdl3				Rftn2				Prep
				Scarb1				Pja1				Pdgfra				Osbp				Rfx5				Prickle1
				Scn8a				Pja2				Pdgfrl				Osbp2				Rfxdc2				Prkab1
				Scotin				Pkia				Pdia6				Osbpl6				Rgl1				Prkag2
				Scrt1				Pkig				Pdik1l				Osbpl9				Rgs3				Prkcm
				Sdcbp				Pla2g5				Pdpk1				OTTMUSG00000000231				Rhoj				Prnp
				Sec11a				Plag1				Pdzd8				OTTMUSG00000004461				Rhoq				Prr3
				Sec13				Plekhf2				Pdzrn3				OTTMUSG00000013098				Rian				Prrg3
				Sec14l1				Plekhh1				Pea15a				OTTMUSG00000015750				Ric8b				Prx
				Sec24d				Plekhk1				Perp				Otub2				Rin2				Pscdbp
				Sel1l				Pls3				Perq1				Otud3				Rmnd5a				Psen1
				Sema3a				Plxnc1				Pfdn4				Otud7b				Rnase4				Ptbp2
				Senp1				Pnma1				Pfkfb2				Otx1				Rnf11				Ptchd1
				Senp7				Pnrc1				Pfkfb3				Otx2				Rnf12				Ptchd2
				Serpinh1				Pola1				Pfn2				P140				Rnf138				Ptgdr
				Serpini1				Polr3f				Pftk1				P2ry2				Rnf14				Ptger2
				Sertad2				Pols				Pgm2l1				P42pop				Rnf152				Ptger3
				Sesn3				Pom121				Phactr2				Pacsin2				Rnf185				Ptgfr
				Setd3				Pou2f3				Phactr4				Padi1				Rnf19				Ptgfrn
				Setd7				Pou4f2				Phf17				Padi2				Rnf190				Ptpn4
				Sez6l				Ppapdc1a				Phf20				Padi3				Rnf44				Ptpn5
				Sfrs12				Ppfibp1				Phf6				Pafah1b1				Rnf6				Ptpn9
				Sfrs17b				Ppig				Phip				Pafah1b2				Rngtt				Ptprb
				Sfrs2ip				Ppm2c				Phka1				Pak1				Robo2				Ptprd
				Sgms1				Ppp1cb				Phldb2				Palm				Rorc				Ptprj
				Sgpp1				Ppp1r2				Pi4k2a				Palm2				RP23-124L1.2				Ptprt
				Sh3bgrl2				Ppp1r3b				Pias1				Pank2				RP23-250M11.8				Ptprz1
				Sh3rf2				Ppp1r3c				Piga				Pank4				Rpl10				Pxmp2
				Shh				Ppp1r9a				Pigh				Papd5				Rpo1-4				Qk
				Shoc2				Ppp2r1b				Pik3c2a				Papss2				Rpp14				R3hdm2
				Shroom3				Ppp3cb				Pik3r1				Parp16				Rprm				Rab11fip1
				Siah2				Ppp4r2				Pip5k2a				Pax3				Rqcd1				Rab14
				Siglech				Ppp6c				Pip5k2c				Pax9				Rragd				Rab18
				Sim1				Pptc7				Pip5k3				Pbrm1				Rsbn1l				Rab2
				Sin3a				Prdx6				Pitpnb				Pcaf				Rspo3				Rab27a
				Sin3b				Prei3				Pitpnc1				Pcdh11x				Rsrc2				Rab35
				sirm				Prickle1				Pitpnm3				Pcdh12				Runx1t1				Rab39
				Ski				Prkab2				Piwil2				Pcdh15				Rxra				Rab6b
				Sla2				Prkar1a				Pja2				Pcsk7				Sacm1l				Rab8b
				Slc10a6				Prkcd				Pkd2				Pctk1				Samd8				Rad18
				Slc12a2				Prkch				Pkib				Pde1a				Sbf2				Rad51l3
				Slc12a5				Prkg2				Plagl2				Pde1c				Scn1a				Rad54l2
				Slc14a2				Prkra				Plcg1				Pde2a				Scn8a				Rag1
				Slc15a3				Prnd				Plcl1				Pde3b				Sdc3				Rai14
				Slc16a2				Prokr2				Plcl2				Pdgfb				Sdro				Rap2ip
				Slc16a6				Prosc				Pldn				Pdlim7				Sec14l3				Rapgef2
				Slc1a1				Prrc1				Plec1				Pdzd8				Sec23a				Rasal1
				Slc20a2				Prrx1				Plekha1				Peg12				Sec24d				Rasgef1b
				Slc24a2				Prtg				Plekhg3				Penk1				Sema3e				Rassf5
				Slc25a11				Psd2				Plekhh1				Pfkfb4				Sema4f				Rb1cc1
				Slc25a12				Psg25				Pls3				Pfn4				Sema6a				Rbm13
				Slc25a20				Psip1				Pmaip1				Pgpep1				Sema6d				Rbm16
				Slc25a22				Psmd11				Pnma2				Pgs1				Senp1				Rbm26
				Slc25a27				Ptchd1				Pnrc1				Phc2				Senp8				Rbm27
				Slc25a44				Pten				Pof1b				Phca				Serbp1				Rbm35a
				Slc26a6				Ptgdr				Pot1a				Phex				Serf2				Rbm9
				Slc26a7				Ptgfr				Pou4f1				Phf13				Serinc5				Rbpj
				Slc2a3				Ptgir				Ppap2b				Phf15				Serpina5				Rdx
				Slc2a8				Ptpn1				Ppargc1a				Phf6				Serpine1				Recql
				Slc30a1				Ptprd				Ppfia4				Phf7				Serpine2				Reln
				Slc30a10				Ptprf				Ppig				Phf8				Serpinh1				Reps2
				Slc35a2				Ptprj				Ppm1b				Phkg2				Sertad4				Rev3l
				Slc35a3				Ptprk				Ppm1k				Phldb1				Sestd1				Rffl
				Slc39a7				Pum1				Ppp1r15b				Pias3				Sez6				Rfx2
				Slc44a1				Qk				Ppp1r3b				Piga				Sez6l				Rfx4
				Slc4a4				Rab10				Ppp1r3f				Pigo				Sf3b1				Rgs16
				Slc4a8				Rab18				Ppp1r9a				Pigv				Sfrs1				Rgs6
				Slc5a1				Rab19				Ppp1r9b				Pik4cb				Sfrs7				Rgs8
				Slc5a3				Rab23				Ppp2r5e				Pim2				Sft2d2				Rgs9bp
				Slc6a1				Rab39b				Ppp3cb				Pin1				Sfxn1				Rgt2
				Slc6a5				Rab3gap2				Ppp4r2				Pip5k1a				Sgol2				Rhbdl3
				Slc8a1				Rab5a				Pramel4				Pip5k2c				Sh2b1				Rin2
				Slco1a1				Rab6				Pramel5				Pip5kl1				Sh2d1b1				Riok3
				Slco2a1				Rab9b				Prdm1				Pitpna				Sh2d6				Rit2
				Slco3a1				Rabep1				Prdm8				Pitpnc1				Sh3glb1				Rlf
				Slmap				Rabgap1l				Prdx6				Pitpnm2				Sh3glb2				Rnd3
				Smap1				Rad54l2				Prdx6-rs1				Pitpnm3				Sh3kbp1				Rnf12
				Smarca2				Rap1gds1				Prkaa2				Pkd2				Sh3rf2				Rnf130
				Smc2				Rapgefl1				Prkab2				Pla2g3				She				Rnf138
				Smek2				Rarb				Prkacb				Pla2g5				Shroom1				Rnf139
				Smg7				Rasa2				Prkag2				Plagl1				Si				Rnf144
				Smug1				Rasgef1b				Prkar1a				Plagl2				Sigirr				Rnf214
				Snap23				Rasgrp1				Prkar2b				Plau				Sirpa				Rnf38
				Snap25				Rasl2-9				Prkcbp1				Plb1				Six1				Rngtt
				Snca				Rassf3				Prkra				Plcb1				Six4				Rock2
				Snph				Rassf5				Prmt8				Plcb2				Skap1				Rora
				Snw1				Rb1cc1				Prokr1				Plcb3				Sla2				Rorb
				Snx12				Rbbp6				Prosapip1				Plch1				Slain1				RP23-124L1.2
				Sohlh2				Rbm12b				Prpf40a				Pldn				Slc12a1				RP23-309K20.1
				Sox11				Rbm18				Prr12				Plec1				Slc15a3				RP23-406N5.2
				Sox12				Rbm26				Prr16				Plekha6				Slc17a3				Rp2h
				Sox6				Rbm39				Prr3				Plekha7				Slc1a3				Rpgrip1l
				Sp1				Rbm41				Prrg3				Plekhb1				Slc20a2				Rps6ka4
				Sp8				Rbm7				Prrx1				Plekhb2				Slc24a2				Rps6ka5
				Spaca1				Rc3h2				Prrx2				Plekhc1				Slc25a11				Rragc
				Spag4				Rcn2				Prss23				Plekhg3				Slc25a14				Rras
				Spata2				Reep1				Prtg				Plekhh2				Slc26a9				Rsad2
				Spats1				Reps2				Prune				Plekhk1				Slc2a3				Rsbn1
				Spin1				Rer1				Pscd3				Plk2				Slc2a4				Rsbn1l
				Spnb2				Rev3l				Psg17				Plk3				Slc31a1				Rsf1
				Spock3				Rgs4				Psmb7				Pls3				Slc35f3				Rspo2
				Spon1				Rgs7bp				Psmc6				Plscr3				Slc36a4				Rspo3
				Spon2				Rhob				Psme3				Plxdc1				Slc37a3				Rsrc1
				Sppl3				Rhoq				Ptbp1				Plxna2				Slc38a4				Rtkn
				Spsb3				Rhot1				Ptchd1				Plxnb1				Slc39a13				Rtp1
				Src				Ripk2				Ptdss1				Pofut1				Slc41a1				Ruvbl2
				Srf				Rmnd5a				Pten				Pold3				Slc45a1				Rybp
				Srgap2				Rnd3				Ptgfr				Pold4				Slc4a4				Sacm1l
				Srgn				Rnf11				Ptma				Pom121				Slc6a9				Sae2
				Srp9				Rnf12				Ptpn12				Pon2				Slc8a1				Samd10
				Ssbp2				Rnf144				Ptpn4				Pou2f2				Slc9a1				Samd12
				Ssh2				Rnf150				Ptpn9				Pou2f3				Slco2a1				Sap130
				Ssr3				Rnf152				Ptprd				Pou3f1				Slco3a1				Sash1
				St18				Rnf170				Ptpre				Ppara				Slmap				Scml4
				St8sia1				Rnf34				Ptprg				Pparbp				Smad2				Scn2b
				St8sia2				Rnf41				Ptprj				Ppcdc				Smarca2				Scn8a
				St8sia4				Rnpc3				Ptprr				Ppm1e				Smarca5				Scn9a
				Stab1				Robo1				Ptprz1				Ppm1l				Smarcd1				Scp2
				Stag2				Robo2				Pttg1				Ppme1				Smarcd2				Scube1
				Stard10				Rock2				Pvrl4				Ppp1r10				Smg7				Scube2
				Stard13				Rod1				Pxn				Ppp1r15b				Smoc1				Sec24a
				Stard8				Rora				Pxt1				Ppp1r16b				Snag1				Sec24b
				Stat6				Rpl23a				Pygm				Ppp1r1c				Snai1				Sec24d
				Stau2				Rpusd4				Qk				Ppp1r9a				Snapc3				Sec61a1
				Steap2				Rraga				Qrich1				Ppp2r1b				Snca				Seh1l
				Steap4				Rragc				Rab11a				Ppp2r2a				Snip1				Sel1l2
				Stim2				Rras2				Rab11fip3				Ppp2r4				Snta1				Sema6d
				Stk32b				Rsad2				Rab12				Ppp5c				Snx19				Senp1
				Stk39				Rsbn1				Rab14				Pps				Snx27				Serpine1
				Stk4				Rsbn1l				Rab18				Pptc7				Snx6				Serpini1
				Stox2				Rufy3				Rab27b				Ppyr1				Socs5				Sertad2
				Stx8				Ryr2				Rab2b				Prdx6-rs1				Son				Set
				Stxbp5				S100pbp				Rab31				Prim2				Sort1				Setd7
				Stxbp5l				Sall3				Rab39				Prima1				Sox12				Sez6
				Stxbp6				Samd8				Rab5b				Prkaa2				Sox6				Sez6l
				Styx				Sap30l				Rab6				Prkab2				Sox9				Sfi1
				Sucla2				Saps3				Rab6ip1				Prkar2b				Sp1				Sfmbt2
				Suclg2				Satb2				Rab8b				Prkcb1				Sp3				Sfrp4
				Suhw4				Sbno1				Rabgap1l				Prkcq				Sp4				Sfrs11
				Sulf2				Scara5				Rad21				Prkra				Sp5				Sfrs12
				Sv2a				Scml2				Rad51l3				Prmt8				Spata2				Sfrs2ip
				Sv2b				Scn1a				Rad54l2				Procr				Spef1				Sfxn1
				Syncrip				Scn9a				Rai1				Prpf39				Spnb1				Sfxn5
				Synpr				Scrn1				Rala				Prps1l1				Spo11				Sgce
				Sypl				Sdc2				Ralgps2				Prr3				Sppl3				Sgms1
				Syt1				Sdc4				Ranbp3l				Prrg3				Spry4				Sgol2
				Syt11				Sdcbp				Ranbp5				Prss36				Sptlc1				Sgpp1
				Tac1				Sdhc				Ranbp6				Prtg				Spty2d1				Sgpp2
				Tacc1				Sec11c				Rapgefl1				Prx				Srbd1				Sh3bgrl2
				Tagap1				Sec22c				Rarb				Pscd1				Srp72				Sh3rf1
				Tanc2				Sec23a				Rasal2				Pscd3				Srpk1				Sh3tc2
				Tank				Sec24a				Rasef				Psd2				Srpk2				Sh3yl1
				Taok1				Sel1l				Rasgrp3				Psg18				Srpx2				Shc4
				Tapt1				Sema3a				Rasl11a				Psg25				Srrm2				She
				Tardbp				Sema5a				Rassf1				Psmd11				Ss18				Shoc2
				Tas1r3				Sema6d				Rassf2				Pten				Ssr1				Sidt1
				Tbc1d12				Sephs2				Rassf5				Ptgfrn				St6gal1				sirm
				Tbc1d5				Serpinb7				Rassf8				Ptms				St6galnac3				Sirt1
				Tbx15				Sertad2				Rb1				Ptpn1				St8sia1				Skap2
				Tcba1				Sesn3				Rbbp6				Ptpn18				St8sia3				Slain2
				Tceb3				Sestd1				Rbm16				Ptpn22				Stat5a				Slain2
				Tcfap2b				Set				Rbm24				Ptprf				Stau2				Slamf6
				Tcfap2c				Setd5				Rbm25				Ptpru				Stc1				Slc11a2
				Tdrkh				Setd7				Rbm26				Ptrf				Stch				Slc12a2
				Tek				Sfpq				Rbm35a				PTS1R				Stim1				Slc12a6
				Tgfbi				Sfrs1				Rbm39				Pvalb				Strn				Slc12a8
				Tgm2				Sfrs10				Rbm9				Pvt1				Stt3b				Slc13a3
				Thap6				Sfrs11				Rc3h2				R3hdm1				Stx1b2				Slc14a1
				Thbs1				Sfrs5				Rcbtb1				Rab10				Stx6				Slc16a1
				Thsd4				Sfxn1				Rcn2				Rab13				Stx7				Slc16a10
				Thsd7b				Sgcd				Reep1				Rab14				Stx8				Slc17a1
				Tia1				Sgol2				Reep4				Rab15				Stxbp5				Slc17a7
				Ticam2				Sgpp1				Reln				Rab22a				Sufu				Slc1a1
				Timp2				Sh3bgrl				Reps2				Rab2b				Suhw4				Slc1a3
				Timp3				Sh3bgrl2				Rerg				Rab30				Suv420h1				Slc23a1
				Tiprl				Sh3gl2				Rev1				Rab39				Sycp3				Slc24a2
				Tjp1				Sh3md4				Rfx3				Rab5b				Syn2				Slc25a16
				Tle1				Shoc2				Rfx4				Rab6b				Syne2				Slc25a43
				Tle4				Siah2				Rfxdc2				Rab8b				Synj1				Slc26a1
				Tlk1				Sim1				Rgl1				Rabac1				Sypl2				Slc2a6
				Tlk2				Sipa1l2				Rgmb				Rabl3				Syt1				Slc30a1
				Tln2				Sirt1				Rgs7bp				Rad23b				Syt6				Slc30a10
				Tlx1				Six1				Rgs8				Rad54l2				Tada2l				Slc32a1
				Tm9sf2				Skap1				Rhobtb1				Rai16				Taf4b				Slc35f1
				Tmc1				Sla2				Rhobtb3				Ralb				Tanc2				Slc35f3
				Tmc2				Slain1				Rhoq				Ramp2				Tank				Slc36a2
				Tmcc1				Slain2				Ric8b				Ranbp10				Taok1				Slc37a3
				Tmcc3				Slc12a1				Rif1				Rap1gds1				Tatdn1				Slc38a4
				Tmeff2				Slc15a2				Ripk1				Rapgefl1				Tbc1d4				Slc38a6
				Tmem102				Slc16a2				Rkhd2				Rara				Tbcel				Slc39a2
				Tmem104				Slc17a2				Rkhd3				Rarb				Tbl1xr1				Slc41a1
				Tmem163				Slc17a3				Rmnd5a				Rasa2				Tbx15				Slc4a7
				Tmem176b				Slc17a6				Rnf122				Rasd2				Tbx18				Slc6a1
				Tmem19				Slc17a8				Rnf125				Rasgrp2				Tbx20				Slc6a11
				Tmem25				Slc18a1				Rnf128				Rasgrp4				Tceal8				Slc7a11
				Tmem26				Slc19a2				Rnf138				Rassf4				Tcerg1				Slc7a4
				Tmem64				Slc1a1				Rnf152				Raver1				Tcf3				Slc8a1
				Tmpo				Slc20a1				Rnf170				Rbl1				Tcf7l2				Slc9a1
				tnfb94				Slc22a4				Rnf180				Rbm16				Tef				Slco2b1
				Tnfsf10				Slc25a20				Rnf2				Rbm17				Terf2				Slco3a1
				Tnks2				Slc25a22				Rnf214				Rbm35a				Tgfbr1				Slit2
				Tnni1				Slc25a24				Rnf38				Rbm9				Tgm3				Slitrk1
				Tnpo2				Slc25a46				Rnf41				Rbms2				Thap6				Slk
				Tnrc6b				Slc30a4				Rnf44				Rcor1				Thoc2				Slmo1
				Tnrc6c				Slc31a1				Rnf6				Rcor3				Thpo				Sltm
				Topbp1				Slc33a1				Rngtt				Reep1				Thrap2				Smad3
				Tpd52l2				Slc35f4				Robo2				Reep2				Tial1				Smad4
				Traf4				Slc36a4				Ror1				Rela				Timm22				Smad5
				Trak1				Slc39a10				Rora				Rem2				Timm8b				Smap1
				Treml2				Slc39a9				Rorb				Repin1				Timm9				Smarca2
				Trf				Slc41a1				RP23-124L1.2				Rffl				Timp1				Smarca5
				Trib1				Slc41a2				Rpe				Rfx4				Tiparp				Smcr7l
				Trim24				Slc44a5				Rreb1				Rfxank				Tiprl				Smcr8
				Trim33				Slc4a1ap				Rsbn1				Rgl1				Tlk1				Smg7
				Trim7				Slc6a14				Rsbn1l				Rgr				Tll1				Smgc
				Trim9				Slc6a6				Rspo3				Rgs3				Tloc1				Smr2
				Trip12				Slc7a11				Rtf1				Rgs7bp				Tlx1				Smr3
				Trp63				Slc8a1				Rtn4				Rgs8				Tm9sf3				Snag1
				Trpc5				Slc9a1				Runx1				Rgs9				Tm9sf4				Sncaip
				Trpc7				Slc9a3r2				Rusc2				Rgsl1				Tmcc3				Snx11
				Trpm3				Slc9a7				Rybp				Rhebl1				Tmed2				Snx12
				Trpt1				Slco2a1				Samsn1				Rhob				Tmed9				Soat1
				Tsc22d1				Slco3a1				Saps1				Rhog				Tmeff2				Socs5
				Tsc22d3				Slco5a1				Sart3				Rhoq				Tmem104				Socs6
				Tspan2				Slco6c1				Satb2				Rhou				Tmem106a				Son
				Tspan7				Slit2				Sav1				Rin2				Tmem111				Sort1
				Ttc28				Smad2				Sbf2				Ripk5				Tmem116				Sos1
				Ttll5				Smarca1				Sbno1				Rmnd5a				Tmem132e				Sos2
				Ttn				Smc3				Sbno2				Rnf12				Tmem150				Sox6
				Tubg1				Smek1				Scara5				Rnf122				Tmem164				Sox9
				Tubgcp3				Smg7				Scel				Rnf123				Tmem168				Sp1
				Tulp4				Smug1				Schip1				Rnf14				Tmem16b				Sp110
				Txndc10				Snap25				Scin				Rnf185				Tmem176a				Sp2
				Txnrd1				Snap91				Sclt1				Rnf19				Tmem183a				Sp3
				Tyki				Snapc1				Scn8a				Rnf20				Tmem26				Sp4
				Ubap2l				Snapc3				Scoc				Rnf24				Tmem28				Spag4
				Ube2d3				Snca				Sdad1				Rnf38				Tmem40				Spag5
				Ube2g1				Sntb2				Sdcbp				Rnf43				Tmem49				Spata2
				Ube2v2				Snx12				Sec22a				Robo1				Tmem55b				Spcs3
				Ube4b				Snx13				Sec22b				Rock2				Tmem85				Spnb4
				Ubfd1				Snx2				Sec23a				Rorc				Tmem92				Spsb3
				Ubr1				Snx27				Sec23b				Rp1h				Tmem97				Sptlc1
				Ubtd1				Snx6				Sec31a				RP23-309K20.1				Tmem98				Spty2d1
				Ubtd2				Socs2				Secisbp2				Rph3a				Tmem9b				Srgap2
				Ubtf				Socs4				Sema3a				Rpl18				Tmod1				Srp72
				Ubxd3				Socs5				Sema4f				Rpp14				Tmtc1				Srpr
				Uck2				Socs6				Sema6b				Rps6ka1				Tnfaip3				Srr
				Ugcg				Sorbs1				Sema6d				Rps6ka5				Tnfsf12				Srrp
				Ugt1a7c				Sort1				Senp1				Rpsa				Tnfsf12-tnfsf13				Ss18
				Uimc1				Sox12				Senp6				Rpusd3				Tnfsf13				Ssbp2
				Unc5a				Sox21				Serbp1				Rqcd1				Tnik				Ssr3
				Unc5c				Sox6				Serf2				Rras				Tnks1bp1				Ssx2ip
				Unk				Sox9				Serpinb9g				Rsad2				Tnni3k				St18
				Usp25				Sp1				Sertad2				Rsu1				Tnrc6b				St6gal1
				Usp6nl				Sp2				Sertad2				Rtp1				Tomm40l				St8sia1
				Utrn				Sp3				Sesn3				Rufy2				Traf4				St8sia3
				Uty				Sp4				Sestd1				Rusc2				Trerf1				St8sia4
				Vamp2				Sp8				Setd2				Sbk1				Trex1				Stag1
				Vamp5				Spag6				Setd7				Scamp5				Trfp				Stam
				Vash2				Spata16				Sf4				Scara5				Trim2				Stch
				Vdp				Spats1				Sfpq				Scarb2				Trim33				Steap2
				Vegfb				Spcs2				Sfrp1				Scarf2				Trim34				Steap3
				Vim				Spcs3				Sfrp2				Scmh1				Trim44				Steap4
				Vprbp				Spg21				Sfrs10				Scn2b				Trim45				Stim2
				Vps25				Spin1				Sfrs11				Scn5a				Trim56				Stk11
				Vps4b				Spire1				Sfrs12				Scn8a				Trit1				Stk24
				Vsnl1				Spnb2				Sfrs2				Scrt1				Trmt11				Stk32a
				Vti1a				Spock3				Sfrs5				Sdad1				Trpv2				Stk32b
				Wbp5				Sptlc1				Sgcd				Sdro				Tsc22d2				Stk35
				Wdr32				Sptlc2				Sgk				Sec14l1				Tshz2				Stk38
				Wdr51b				Sqle				Sgms1				Sec14l2				Tsku				Stk38l
				Whsc1l1				Sqrdl				Sgol2				Sec24a				Tspan33				Stk4
				Wipf2				Srp54				Sgpp2				Seh1l				Tspyl4				Stmn2
				Wiz				Srp9				Sh2d3c				Selenbp2				Ttc14				Stx12
				Wnk1				Srrm1				Sh3d19				Sema3c				Ttc17				Stx16
				Wnk3				Ssbp1				Sh3rf1				Sema3f				Ttc28				Stx1a
				Wnt7a				Ssr1				Shb				Sema4c				Ttc9				Stx3
				Wwp2				Ssxb1				Shoc2				Sema4g				Ttll5				Stxbp4
				X83328				St6gal1				Shroom2				Sema5b				Txnip				Stxbp5
				Xdh				St8sia1				Sim1				Sepw1				Txnl4b				Styx
				Xpr1				St8sia2				Sirpb1				Serf2				Ube1l				Suds3
				Yap1				St8sia4				Sirt1				Serpinb7				Ube2d2				Suhw3
				Yes1				Stac				Six6				Serpine1				Ube2l3				Suhw4
				Yipf2				Stag2				Skil				Serpini2				Ube2q2				Suz12
				Yipf5				Stau2				Skp2				Sertad3				Ube2v1				Synj2
				Yipf6				Stc2				Slain2				Sestd1				Ube3a				Syt1
				Ythdc2				Steap2				Slc10a7				Setd1b				Ubfd1				Syt11
				Ywhah				Steap3				Slc11a2				Setd7				Ublcp1				Syt4
				Ywhaz				Stfa3				Slc12a1				Sez6				Ubr1				Tacc1
				Zbtb20				Stk38l				Slc12a2				Sfrs14				Ubxd4				Tacr1
				Zbtb34				Stk40				Slc13a1				Sfrs3				Ubxd8				tActRII
				Zbtb4				Ston2				Slc17a1				Sfxn3				Ufc1				Tada1l
				Zbtb43				Strap				Slc17a6				Sh2d1b1				Ugcg				Taf3
				Zbtb8				Stx16				Slc18a2				Sh3bgrl2				Ulk4				Taf4a
				Zdhhc18				Stxbp5				Slc19a2				Sh3rf1				Unc13b				Taf5l
				Zeb2				Styx				Slc1a1				Shh				Unc45b				Tagln2
				Zfand3				Sub1				Slc1a4				Shoc2				Urm1				Tanc2
				Zfhx2				Sugt1				Slc22a16				Sidt1				Usp11				Tarbp2
				Zfp133				Suhw4				Slc22a8				Siglec1				Usp13				Tbc1d14
				Zfp148				Sult1c2				Slc25a14				Sin3b				Usp2				Tbc1d22b
				Zfp169				Susd5				Slc25a16				Six4				Usp46				Tbc1d4
				Zfp192				Suz12				Slc25a28				Six6				Usp54				Tbc1d9b
				Zfp238				Svil				Slc25a37				Skap1				Usp9x				Tbl1xr1
				Zfp275				Synj2bp				Slc25a46				Skil				V2r10				Tbr1
				Zfp289				Synpr				Slc2a13				Skp2				V2r3				Tbx22
				Zfp329				Sypl				Slc30a1				Slamf1				Vamp4				Tcap
				Zfp354a				Syt1				Slc30a10				Slamf6				Vav3				Tceb3
				Zfp36l1				Syt6				Slc30a3				Slc10a7				Vcan				Tcf4
				Zfp384				Tac1				Slc30a5				Slc12a1				Vcl				Tcta
				Zfp446				Tacc2				Slc35a2				Slc16a10				Vdac1				Tdg
				Zfp449				Tacr1				Slc35d3				Slc16a9				Vps13b				Terf2
				Zfp46				Taf1				Slc35f3				Slc17a2				Vps37a				Tesk1
				Zfp467				Taf13				Slc35f4				Slc17a3				Vsig4				Tex2
				Zfp469				Tal1				Slc37a3				Slc17a7				Vti1a				Tfam
				Zfp508				Tanc2				Slc38a2				Slc1a3				Wdr13				Tfrc
				Zfp516				Tardbp				Slc39a8				Slc20a1				Wdr32				Tgds
				Zfp523				Tat				Slc41a3				Slc23a2				Wdr72				Tgfb3
				Zfp608				Tbc1d10b				Slc4a1ap				Slc24a3				Wdr73				Tgfbr1
				Zfp618				Tbc1d23				Slc4a4				Slc25a1				Whsc1l1				Thada
				Zfp650				Tbc1d8b				Slc4a7				Slc25a11				Wif1				Thap11
				Zfp655				Tbcel				Slc4a7				Slc25a20				Wnk3				Thop1
				Zfp68				Tbr1				Slc5a7				Slc25a22				Wrn				Thrap1
				Zfp704				Tbx19				Slc6a14				Slc25a45				Wwtr1				Thumpd1
				Zfp711				Tbx22				Slc6a2				Slc29a3				Xk				Tia1
				Zfp784				Tcba1				Slc6a6				Slc2a1				Xkr4				Tial1
				Zfp90				Tceb3				Slc7a11				Slc2a8				Xlkd1				Timp3
				Zfp91				Tcerg1				Slc7a2				Slc30a1				Xpnpep3				Tiprl
				Zfx				Tcf4				Slc7a6				Slc31a2				Xpr1				Tlk1
				Zfyve16				Tcf7l2				Slc8a1				Slc35a2				Yes1				Tm9sf3
				Zfyve27				Tdrd3				Slc8a2				Slc35c1				Yipf6				Tmed8
				Zkscan1				Tdrd9				Slc9a8				Slc35f3				Ypel5				Tmeff1
				Zmat4				Tera				Slco3a1				Slc38a1				Ythdf3				Tmem1
				Zmynd11				Tfdp2				Slco5a1				Slc38a4				Ywhaq				Tmem117
				Znrf3				Tgfbr1				Slitrk4				Slc39a11				Yy1				Tmem132a
				Zswim5				Thrap1				Slitrk5				Slc39a14				Zbtb37				Tmem132e
				Zzz3				Thrap2				Slmap				Slc39a2				Zbtb39				Tmem151
								Thrap3				Sltm				Slc39a9				Zbtb41				Tmem161b
								Tial1				Smad1				Slc43a2				Zbtb7c				Tmem164
								Tiam1				Smad5				Slc4a4				Zc3h7a				Tmem167
								Tiprl				Smad6				Slc4a8				Zcchc2				Tmem170
								Tjp1				Smad7				Slc5a1				Zcchc7				Tmem178
								Tjp2				Smap1l				Slc6a1				Zdhhc14				Tmem19
								Tle1				Smarcc1				Slc6a2				Zdhhc18				Tmem2
								Tle4				Smarce1				Slc7a6				Zdhhc7				Tmem25
								Tloc1				Smc2				Slc7a8				Zeb1				Tmem28
								Tm6sf1				Smg7				Slc8a1				Zeb2				Tmem33
								Tm9sf3				Snag1				Slc9a1				Zer1				Tmem44
								Tmc1				Snap29				Slc9a8				Zfand5				Tmem45a
								Tmcc1				Sncb				Slco2a1				Zfhx4				Tmem55b
								Tmco1				Snip1				Slco3a1				Zfp143				Tmem57
								Tmed7				Snrpf				Smad3				Zfp148				Tmem62
								Tmeff2				Sntb2				Smarca2				Zfp161				Tmem64
								Tmem108				Snx16				Smarca4				Zfp182				Tmem66
								Tmem109				Snx27				Smarcc1				Zfp185				Tmem9b
								Tmem117				Sorbs2				Smarcd1				Zfp236				Tmod1
								Tmem136				Sorcs3				Smarcd2				Zfp282				Tmod2
								Tmem161b				Sos1				Smcr7l				Zfp287				Tmprss11f
								Tmem164				Sos2				Smg6				Zfp289				Tmsb10
								Tmem168				Sox11				Smg7				Zfp292				Tmtc2
								Tmem16b				Sox21				Smpd2				Zfp294				Tnfaip3
								Tmem185b				Sp1				Smug1				Zfp313				Tnfrsf1b
								Tmem26				Sp3				Smurf1				Zfp346				Tnk2
								Tmem32				Sp4				Snn				Zfp367				Tnpo3
								Tmem55a				Sp6				Snph				Zfp41				Tom1l2
								Tmem56				Spag5				Snta1				Zfp410				Top1
								Tmem86a				Spag7				Sntb2				Zfp422				Tpcn1
								Tmigd1				Spag9				Snx11				Zfp46				Tpm2
								Tmod1				Spcs2				Snx13				Zfp469				Tpm3
								Tmpo				Spcs3				Snx16				Zfp516				Traf3
								Tmsb4x				Spg3a				Snx19				Zfp523				Tram2
								Tnfsf4				Spin1				Snx27				Zfp532				Trex1
								Tnks				Spock3				Son				Zfp536				Trf
								Tnrc4				Spon1				Sorbs3				Zfp606				Trfp
								Tnrc6b				Spp1				Sort1				Zfp644				Trib1
								Tomm40l				Spred1				Sox11				Zfp650				Trim44
								Top1				Spry1				Sox6				Zfp655				Trim62
								Tox3				Srbd1				Sox9				Zfp704				Trim63
								Tpd52l2				Src				Sp1				Zfp710				Trim66
								Tpm1				Srgap2				Sp110				Zfp784				Trim7
								Traf3				Srgap3				Spag6				Zfp91				Trp53i5
								Traf3ip2				Srgn				Sparc				Zfr				Trp53inp1
								Tram1l1				Srpk2				Spin1				Zmat4				Trpc2
								Trappc6b				Ss18l1				Spnb1				Zmym4				Trpc4ap
								Trhde				Ssbp1				Spred1				Zmynd11				Trpd52l3
								Trhr				Ssbp2				Spry1				Znrf3				Tsc22d4
								Trib2				St18				Spry4				Zp4				Tsga10
								Trim2				St6galnac3				Spryd4				Zpbp2				Tspan11
								Trim33				St8sia2				Spsb3				Zpld1				Tspan2
								Trim44				St8sia3				Sptlc2				Zwint				Tspan7
								Trim7				St8sia4				Srbd1								Tspyl2
								Trpc1				Stac2				Src								Ttc17
								Trpm3				Stard13				Srf								Tuba1b
								Trpm7				Stard8				Srgap3								Tusc3
								Tsc22d2				Stc1				Srpk1								Twf2
								Tshr				Steap2				Ssfa2								Txndc1
								Tspan12				Stk17b				Ssr1								Txndc12
								Tspan13				Stk3				Sst								Txndc13
								Tspan14				Stk4				Ssx2ip								Txndc14
								Tspan2				Stx1b2				St13								Txndc4
								Tspan3				Stxbp1				St5								Txnip
								Tspan9				Stxbp5				St8sia2								Ube1l2
								Tspyl1				Styk1				St8sia3								Ube2e3
								Ttn				Styx				Stag1								Ube2n
								Tusc3				Sub1				Stam								Ube2w
								Twist1				Suhw4				Stard13								Ube2z
								Txlnb				Susd5				Stard3								Ube3a
								Txndc4				Suv39h1				Stard8								Ube4a
								Txndc5				Sv2a				Stat2								Ubfd1
								Txndc9				Sv2b				Stat3								Ubiad1
								Txnl1				Sva				Stat5a								Ubl3
								Tyrp1				Svil				Stau2								Ubp1
								Ubap1				Syf2				Stc1								Ubr1
								Ubap2l				Syncrip				Stch								Ubtf
								Ube1l2				Syne1				Stk16								Ugcg
								Ube2l3				Syne2				Stk32b								Ugt8a
								Ube2q1				Synj1				Stk35								Uimc1
								Ube2s				Synpo				Stk36								Ulk1
								Ube2v2				Synpo2l				Stk4								Ulk2
								Ube4a				Synpr				Strbp								Unc13b
								Ube4b				Sypl				Strc								Unc5c
								Ubiad1				Syt4				Stx1a								Upf3b
								Ublcp1				Sytl2				Stx2								Usp25
								Ubqln1				Tada1l				Stx5a								Usp29
								Ubr1				Taf1				Stx8								Usp46
								Ubtd2				Taf4b				Stxbp5l								Usp49
								Ubxd6				Tal1				Suds3								Uspl1
								Ubxd8				Tanc2				Sufu								V2r10
								Uevld				Tank				Sumo1								V2r16
								Ugcg				Taok1				Sumo3								V2r3
								Ugdh				Tardbp				Suz12								Vapb
								Ugt8a				Tasp1				Svep1								Vav3
								Ulk2				Tbc1d14				Syn1								Vcan
								Unc13c				Tbc1d22b				Syn2								Vdp
								Upp2				Tbc1d8b				Synj1								Vegfc
								Usp1				Tbccd1				Synj2bp								Vezf1
								Usp24				Tbcel				Synpo								Vezt
								Usp28				Tbl1xr1				Syt12								Vgll3
								Usp38				Tbn				Syt14								Vps35
								Usp8				Tbr1				Syt6								Vps4b
								Usp9x				Tbx15				Syt9								Vwa1
								Uspl1				Tbx18				Sytl2								Vwc2
								Uty				Tbx22				Syvn1								Vwce
								Vash2				Tcba1				Tacr1								Wasf2
								Vdac2				Tceal7				Tacr3								Wasl
								Vdac3				Tcerg1				Taf15								Wdr22
								Vezt				Tcf15				Taf1b								Wdr40b
								Vkorc1l1				Tcf4				Taf5l								Wdr40c
								Vprbp				Tcp11l1				Taf9b								Wdr68
								Vps4b				Tdrkh				Tanc2								Wdr82
								Vwc2				Tesk2				Tardbp								Wdtc1
								Wasl				Tfam				Tbc1d10a								Wee1
								Wbp7				Tfg				Tbc1d10b								Whsc1l1
								Wdfy3				Tgfb2				Tbc1d5								Wipf1
								Wdr20a				Tgfbr3				Tbkbp1								Wipf2
								Wdr37				Thbs1				Tbl1xr1								Wnk1
								Wdr42a				Thoc7				Tbn								Wnk3
								Wdr44				Thrap1				Tceb1								Wnt1
								Wdr45				Thrap2				Tcf4								Wnt16
								Wdr47				Tigd2				Tcf7								Wnt5a
								Wdr51b				Tigd4				Tcfap2c								Wt1
								Wdr68				Timm10				Tcfap4								Wtap
								Wee1				Timm8a1				Tcfeb								Wwp2
								Whsc1l1				Tiprl				Tdg								Xpnpep3
								Wif1				Tjp2				Tdrd9								Xpo7
								Wipf1				Tktl2				Tead4								Xpr1
								Wnt5b				Tle4				Tecta								Xrcc6
								Wnt9a				Tll1				Tef								Yap1
								Wt1				Tloc1				Terf2								Yipf6
								Xbp1				Tm9sf4				Tex261								Ypel2
								Xcr1				Tmed10				Tex264								Ypel3
								Xlr4a				Tmeff1				Tgfa								Ythdf1
								Xlr4b				Tmeff2				Tgfb2								Ywhab
								Xrcc4				Tmem1				Tgfb3								Zadh2
								YB-1				Tmem117				Tgfbr1								Zbtb10
								Yeats2				Tmem161a				Tgif2								Zbtb20
								Yipf4				Tmem161b				Tgm3								Zbtb34
								Ylpm1				Tmem166				Thoc2								Zbtb39
								Yod1				Tmem2				Tia1								Zbtb4
								Ypel2				Tmem20				Tial1								Zbtb40
								Ythdc2				Tmem25				Timm10								Zbtb41
								Ywhab				Tmem30a				Tk2								Zbtb43
								Ywhah				Tmem33				Tlcd1								Zbtb8
								Ywhaz				Tmem35				Tln1								Zc3h11a
								Zbtb1				Tmem50b				Tlx1								Zc3h12d
								Zbtb10				Tmem56				Tm9sf4								Zc3h7a
								Zbtb20				Tmem57				Tmbim1								Zdhhc20
								Zbtb26				Tmem68				Tmed10								Zeb1
								Zbtb33				Tmod2				Tmed4								Zfand3
								Zbtb34				Tmprss13				Tmed9								Zfand6
								Zbtb4				Tmtc1				Tmem1								Zfp113
								Zbtb43				Tmtc2				Tmem101								Zfp169
								Zcchc12				Tnfaip3				Tmem102								Zfp191
								Zcchc16				Tnfaip8				Tmem109								Zfp192
								Zcchc18				Tnfrsf11b				Tmem115								Zfp236
								Zcchc3				Tnfrsf21				Tmem127								Zfp238
								Zdhhc20				Tnfrsf4				Tmem132a								Zfp289
								Zdhhc21				Tnfsf11				Tmem134								Zfp35
								Zeb2				Tnfsf18				Tmem136								Zfp36l1
								Zfand6				Tnik				Tmem138								Zfp385
								Zfp143				Tnks2				Tmem143								Zfp46
								Zfp148				Tnrc15				Tmem151								Zfp516
								Zfp160				Tnrc6b				Tmem154								Zfp592
								Zfp169				Tob2				Tmem164								Zfp606
								Zfp185				Tomm22				Tmem181								Zfp618
								Zfp212				Top1				Tmem20								Zfp652
								Zfp236				Top2a				Tmem38a								Zfp664
								Zfp238				Topbp1				Tmem55a								Zfp68
								Zfp292				Topors				Tmem55b								Zfp704
								Zfp294				Tpp2				Tmem56								Zfp706
								Zfp326				Tpx2				Tmem63b								Zfp740
								Zfp364				Trak1				Tmem86a								Zfp9
								Zfp365				Trhde				Tmod1								Zfx
								Zfp367				Trhr				Tmod2								Zfyve27
								Zfp384				Trim2				Tmub1								Zic4
								Zfp449				Trim42				Tnfrsf1b								Zmat3
								Zfp46				Trim44				Tnfrsf4								Zp4
								Zfp462				Trim63				Tnfsf14								Zpld1
								Zfp512				Trip12				Tnfsf18								Zswim4
								Zfp650				Trp53inp1				Tnnt3								Zzz3
								Zfp654				Trp53inp2				Tnrc4
								Zfp655				Trpd52l3				Tnrc6b
								Zfp664				Trpm3				Tob2
								Zfp68				Trps1				Tor2a
								Zfp706				Tsc22d1				Tpm2
								Zfp711				Tsc22d2				Traf4
								Zfp91				Tshz3				Trafd1
								Zfp92				Tspan1				Trak1
								Zfpm2				Tspan12				Trak2
								Zfx				Tspan2				Tram1
								Zfyve28				Ttbk2				Trappc6b
								Zmat4				Ttc26				Trfp
								Zmpste24				Ttc5				Trim11
								Zmynd11				Ttpa				Trim33
												Ttyh1				Trim44
												Tulp4				Trim46
												Twf1				Trim62
												Txndc13				Trim9
												Txnl1				Trp53inp2
												Tyr				Trpd52l3
												Ubap2				Trps1
												Ubap2l				Trub1
												Ube1c				Tsku
												Ube2o				Tspan1
												Ube2t				Tspan18
												Ube3a				Tspan2
												Ublcp1				Tspan5
												Ubp1				Tspyl4
												Ubqln2				Tsr2
												Ubtf				Ttbk1
												Ubxd7				Ttc28
												Ugcg				Ttc5
												Ugt8a				Ttn
												Ulk2				Tube1
												Umod				Tuft1
												Unc5a				Txndc12
												Unc5cl				Txnl1
												Unk				Txnrd1
												Usf2				Ube1c
												Usp1				Ube1l
												Usp19				Ube2d2
												Usp25				Ube2v1
												Usp46				Ubfd1
												Usp54				Ubiad1
												Usp6nl				Ubl3
												Utrn				Ubn1
												Uty				Ubtd2
												Vamp1				Ubxd3
												Vamp2				Ubxd8
												Vamp4				Unc13b
												Vapb				Unc5a
												Vat1				Unc5c
												Vdp				Usp12
												Vegfa				Usp49
												Vps24				Uspl1
												Vps35				Ust
												Vps54				V1rd4
												Wbp4				Vegfa
												Wdr32				Vezf1
												Wdr33				Vhlh
												Wdr40a				Vps11
												Wdr40c				Vrk1
												Wdr43				Vwf
												Wdr44				Wap
												Wdr47				Wasf2
												Wdr68				Wbscr28
												Wdr78				Wdr13
												Wdr82				Wdr23
												Wif1				Wdr42a
												Wipf1				Wdr43
												Wiz				Wdr48
												Wsb1				Wdr68
												Wt1				Wdr73
												Wwp2				Wdr82
												Xdh				Wdtc1
												Xkr6				Whrn
												Xlr4a				Wipf2
												Xlr4c				Wisp2
												Xpo1				Wiz
												Xpo7				Wnk3
												Xpot				Wnt10b
												Yaf2				Wnt5a
												Yes1				Wnt8a
												Yipf6				Xbp1
												Ythdc2				Xpo7
												Ythdf1				Yars2
												Ythdf2				Yipf5
												Ywhag				Ylpm1
												Zbtb10				Ypel2
												Zbtb2				Ypel3
												Zbtb34				Ypel4
												Zbtb4				Ythdc2
												Zbtb41				Ywhaq
												Zbtb44				Zbtb20
												Zbtb6				Zbtb26
												Zbtb7c				Zbtb34
												Zc3h11a				Zbtb39
												Zc3h6				Zbtb43
												Zcchc12				Zbtb44
												Zcchc18				Zbtb7b
												Zcchc2				Zbtb7c
												Zdhhc18				Zc3h10
												Zdhhc20				Zc3h7b
												Zdhhc21				Zcchc17
												Zdhhc7				Zcchc2
												Zdhhc9				Zcd1
												Zeb1				Zdhhc14
												Zeb2				Zdhhc16
												Zfand5				Zdhhc18
												Zfand6				Zdhhc7
												Zfml				Zdhhc8
												Zfp133				Zdhhc9
												Zfp148				Zfhx2
												Zfp161				Zfhx4
												Zfp182				Zfp113
												Zfp185				Zfp14
												Zfp192				Zfp148
												Zfp236				Zfp179
												Zfp354a				Zfp202
												Zfp367				Zfp236
												Zfp36l1				Zfp275
												Zfp36l2				Zfp276
												Zfp37				Zfp335
												Zfp397				Zfp354c
												Zfp449				Zfp364
												Zfp462				Zfp365
												Zfp503				Zfp367
												Zfp509				Zfp410
												Zfp516				Zfp445
												Zfp532				zfp507
												Zfp592				Zfp521
												Zfp608				Zfp523
												Zfp617				Zfp532
												Zfp641				Zfp618
												Zfp644				Zfp629
												Zfp72				Zfp689
												Zfp804a				Zfp740
												Zfpm2				Zfp92
												Zfx				Zfyve1
												Zfyve28				Zfyve27
												Zmat2				Zkscan1
												Zmat3				Zmat3
												Znrf3				Zmpste24
												Zxdb				Zmym4
																Znf512b
																Znrf1
