# Supplementary material for: Microbiota Modulate Host Gene Expression via MicroRNAs
Source: PLoS One. 2011 Apr 29;6(4):e19293. doi: 10.1371/journal.pone.0019293 (PMC3084815; doi:10.1371/journal.pone.0019293)
Supplement: Table S3 — Target genes of mmu-miR-298 predicted by at least two of the three algorithms MiRanda, TargetScan and PicTar. (XLS) [file pone.0019293.s003.xls]

## Sheet: Feuil1
Table S3: Target genes of mmu-miR-298 predicted by at least two miRNA target prediction algorithms
Potentially down-regulated
(164 genes)
1110051M20Rik
3110035E14Rik
3321401G04Rik
3830406C13Rik
5730403B10Rik
8030462N17Rik
9030619P08Rik
A630082K20Rik
AA408296
Aak1
Abcg4
Acp2
Acvr1
Adam11
Alpk3
Antxr2
Ap1s1
Aph1a
Arf5
Arhgef9
Arid1b
Arpc4
Ascl1
Atp1b3
Atp2a2
Atx
B230219D22Rik
Bap1
Bbc3
Bcam
Brms1l
Brpf1
C030014K22Rik
C230021P08Rik
Camkk1
Cdk5
Cdkn1c
Cdmx
Cecr6
Cenpb
Cic
Cplx2
Ctdsp2
Ctnnd1
D030051N19Rik
D3Bwg0562e
Dcun1d3
Dpf2
Dscr1l1
Dync1li1
Dyrk1a
Ece2
Efna5
Egln1
Ei24
Elovl6
Eral1
Erc1
Erf
Etf1
Fmr1
Fosl2
Foxp2
G3bp2
Gabra1
Gas2l1
Gbf1
Gm867
Gnas
Gns
Gpd1
Grin1
Grit
Hcfc1
Hif1an
Hipk1
Hnrpk
Hoxc6
Ikzf2
Inpp5a
Kcnc1
Kcnip1
Kctd5
Kpna6
Lgals1
Limd2
Limk2
Lrp6
Magi1
Map1lc3a
Mapt
Marcks
Mbd6
Mbtd1
Mbx
Mfap3l
Mlf2
Mmp16
Mmp24
Morf4l2
Myrip
Ndst3
Neo1
Npas3
Nr1d1
Nr6a1
Odz1
Odz3
Osbpl7
Pak4
Palm
Pan3
Pdap1
Pfkfb4
Phyhip
Pi4k2a
Pigv
Plscr3
Pnkd
Prx
Psd4
Ptplb
Ptpn11
Pvrl1
Rassf4
Rbpj
Reep1
Rhbdl3
Rufy3
Sbno1
Sdhd
Serhl
Setd8
Sh3glb1
Smarcc2
Snph
Son
Sox12
Spnb2
Spock2
Srpk1
Stag2
Stmn4
Tal1
Tbx21
Tcf3
Tcfap4
Tex2
Tjp1
Tmem127
Tnf
Tnrc4
Trim37
Tsc22d2
Ubfd1
Usf2
Usp37
Vash2
Wdr68
Zdhhc5
Zdhhc8
Zer1
Zmat2
Zzz3
