# Supplementary material for: Microbiota Modulate Host Gene Expression via MicroRNAs
Source: PLoS One. 2011 Apr 29;6(4):e19293. doi: 10.1371/journal.pone.0019293 (PMC3084815; doi:10.1371/journal.pone.0019293)
Supplement: Table S4 — Target genes of the miRNAs that were dysregulated in the colon upon colonization predicted by both miRanda and TargetScan algorithms. (XLS) [file pone.0019293.s004.xls]

## Sheet: Feuil1
Table S4: Target genes of the miRNAs that were dysregulated in the colon upon colonization predicted by at least two algorithms.
Potentially down-regulated	Potentially up-regulated
(342 genes)	(200 genes)
0610007L01Rik	1110018G07Rik
1200009O22Rik	1500001A10Rik
1300010M03Rik	1810031K17Rik
2210012G02Rik	2410014A08Rik
2410025L10Rik	2510009E07Rik
2610207I05Rik	2810012G03Rik
4121402D02Rik	4921506J03Rik
4632428N05Rik	7530404M11Rik
4921517D21Rik	A130022J15Rik
4930589M24Rik	Aak1
4933407N01Rik	Abcc3
4933428G20Rik	Abhd4
5730403B10Rik	Adam19
5730446C15Rik	Adipor2
6332401O19Rik	Akt3
9530066K23Rik	Ank1
A130092J06Rik	Ankrd13c
A230046K03Rik	Aplp2
A830006F12Rik	Atp6v1e1
A930041I02Rik	Atrn
Aak1	AW548124
Abl2	Bach2
Adam10	Barhl1
Adam22	BC062109
Adora2b	Bcam
Aff4	Bcl7a
AI118078	Bcor
AI593442	BY080835
Ak2	C330005M16Rik
AK220484	C630007B19Rik
Ak3l1	Cab39
Araf	Cacnb3
Arhgap1	Calm1
Arhgap12	Capn5
Arhgef11	Capza3
Arhgef6	Caskin1
Arid1b	Ccdc32
Arrdc4	Ccdc92
Atp8a1	Cd247
Atxn10	Cd24a
B630005N14Rik	Cdc6
Bahd1	Cdkal1
Baz2b	Cdkn1c
BB128963	Celsr3
BC057893	Chkb
BC060632	Chrm1
Bcorl1	Chst2
Bgn	Cnot2
Bmp1	Col25a1
Btg2	Coro2b
C230093N12Rik	Csf3
C79267	Cyb561d1
Cabp1	D3Bwg0562e
Car10	Dab2ip
Car7	Dcx
Casc3	Dlg2
Cbx5	Dlx3
Ccdc50	Dnmt3a
Ccdc71	Elmod2
Ccdc92	Esrrg
Cdc6	Fat3
Centg1	Fbxl11
Centg2	Fgf9
Cited2	Fign
Clic4	Fnbp1l
Cnih2	Fndc5
Cnot1	Frk
Cnr1	Fubp1
Col11a2	Fuz
Col27a1	Fzd5
Coro1c	Gdap1l1
Cpd	Gna13
Cplx2	Gphb5
Creb1	Grin2b
Ctdsp2	Hdac8
Ctdspl	Hif1an
Cxadr	Hivep2
D0H4S114	Hnrpk
D130059P03Rik	Hspa12a
D19Wsu162e	Ihh
D4Ertd22e	Ilf3
D5Ertd579e	Inpp5a
Dazap2	Irs1
Dcc	Jarid1c
Dcp1a	Jph4
Dcun1d4	Kif21b
Dcx	Kpna4
Ddah1	Kpnb1
Dffa	Lmod1
Dlg2	Loxl4
Dnttip1	Lrch3
Dot1l	Lrrc58
Dpy19l3	Lrrk1
Dtna	Map3k12
Dtx4	Mapk8
Dvl2	Mapre1
Ebf3	Marcks
Ebf4	Mecp2
Ece1	Mga
Ece2	Mmp24
Ehf	Mpl
Ell2	Mrpl17
Elovl6	Mterfd2
Epb4.1	Mtf2
Erc2	Mtus1
Evi5	Mxi1
Eya4	Ncam1
Fads1	Negr1
Fbln2	Nek9
Fbxl20	Nlgn3
Fbxo33	Nlk
Flrt3	Nmnat2
Frmd4a	Nnat
Fryl	Nr6a1
Fubp3	Nrgn
Furin	Nrip3
Fxyd5	Nufip2
Gabbr1	Onecut2
Gad2	Orc5l
Galnt7	Otud7b
Gas2	P140
Gcc1	Pafah1b1
Glipr2	Pan3
Gm608	Pcdh12
Gm879	Pdlim7
Gnpnat1	Phf8
Gpr126	Pigv
Gpr149	Pitpnb
Gria1	Plagl2
Gria3	Ppig
Gsk3b	Ppp1r9a
Gys1	Ppp2r2a
H3f3b	Prelp
Hao1	Prpf4b
Hic1	Prr3
Hip1	Pscd3
Igj	Rab24
Igsf3	Rarb
Ikzf1	Rbm9
Insm1	Rfxank
Insr	Rfxdc2
Isl1	Ric8b
Itga5	Rpp14
Jag1	Rsrc2
Josd1	Rtn1
Kcna1	Runx1t1
Kcnab1	Scn8a
Kcnd3	Sema3e
Kcnk10	Sertad4
Kcnk2	Sfrs7
Klf4	She
Klhdc8a	Sin3a
Lbh	Sirpa
Lcorl	Slc23a2
Letmd1	Slc25a11
Lin28	Slc4a4
Lin7a	Slc6a2
Lmtk2	Smug1
Lrch1	Sox12
Lrrc58	Sox6
Ltbp1	Srgap3
Man2a1	Srpx2
Map2k7	Ss18
Map3k12	Stat5a
Map4k5	Stk35
Mapk10	Stxbp5l
Mapk14	Sumo1
Mapk6	Syn1
Mapkapk3	Taf5l
Mbd1	Tbl1xr1
Mcf2l	Tgfb3
Mdn1	Tgfbr1
Met	Thoc2
Mgat1	Thsd7b
Mll1	Timp2
Mllt10	Tloc1
Mmd	Tm9sf4
Mnt	Tmem150
Mpp2	Tmem49
Msi2	Tmem98
Mtdh	Tnrc6b
Mtmr12	Traf4
Myocd	Trim44
Myst2	Ttc9
Myt1	Txnl1
NaG	Ube2d2
Narg1	Ube3a
Nat13	Ubtd1
Nav2	Unk
Nav2.3	Usp54
Nax	Wdr48
Ncam1	Xpo7
Ndst1	Ywhaq
Neo1	Zcchc2
Nf1	Zer1
Nfia	Zfhx4
Nfx1	Zfp410
Ngfr	Zfp704
Npas3	Zfyve27
Nptx1	Zmynd11
Nptx2
Nrp2
Nrxn1
Nsd1
Nxt2
Onecut2
Orc5l
ORF34
OTTMUSG00000015750
Pank1
Pax9
Pcm1
Pcnx
Pde1a
Pde1b
Pde3a
Pde8b
Pdia5
Peli3
Phf20
Pik3r1
Plagl1
Plagl2
Plk2
Pogz
Pols
Pparbp
Ppig
Ppm1e
Ppme1
Ppp1cc
Ppp1r9a
Ppp2r1b
Ptgdr
Ptpn9
Rab11fip1
Rab27a
Rad54l2
Rapgef2
Rasgef1b
Reln
Rffl
Rgs6
Rgs8
Rnd3
Rnf38
Rngtt
Rpgrip1l
Rps6ka4
Rps6ka5
Rsbn1
Rsbn1l
Rybp
Samd10
Samd12
Sash1
Scp2
Sec24a
Sec61a1
Sema6d
Sertad2
Setd7
Sfmbt2
Sfrs2ip
Sgms1
Sh3bgrl2
Sh3rf1
Sirt1
Slc35f1
Slc35f3
Slc6a1
Slc7a11
Slc8a1
Sltm
Smap1
Smarca2
Smcr7l
Smcr8
Snx12
Socs6
Sos1
Sp1
Sp2
Sp4
Spata2
Spty2d1
Srgap2
Ss18
Stag1
Stim2
Stk32a
Stk35
Stk38l
Stx1a
Suz12
Syt1
Tacc1
Taf4a
Tbc1d22b
Tbc1d9b
Tcf4
Tfam
Tgfbr1
Tial1
Tmeff1
Tmem132e
Tmem25
Tmem9b
Tmsb10
Tmtc2
Traf3
Txndc1
Txnip
Ube2n
Ube2w
Ube2z
Ubr1
Ugcg
Ugt8a
Ulk1
Usp46
Usp49
Vav3
Vegfc
Vps4b
Wdr68
Wdtc1
Wipf2
Wnk1
Wtap
Xpr1
Ypel2
Ypel3
Ywhab
Zadh2
Zbtb39
Zc3h12d
Zfp191
Zfp36l1
Zfp652
Zfp704
Zzz3
