# Supplementary material for: Microbiota Modulate Host Gene Expression via MicroRNAs
Source: PLoS One. 2011 Apr 29;6(4):e19293. doi: 10.1371/journal.pone.0019293 (PMC3084815; doi:10.1371/journal.pone.0019293)
Supplement: Table S5 — DNA microarray-detected genes that were differentially expressed in the ileum of colonized mice compared to germ-free mice. (XLS) [file pone.0019293.s005.xls]

## Sheet: Feuil1
Table S5: DNA microarray-detected genes that were differentially expressed in the ileum of colonized mice compared to germ-free mice
Up-regulated genes (56)		Down-regulated genes (41)
Gene symbol	Fold Change	Gene symbol	Fold Change
4930415O20Rik	1.60383	2010109I03Rik	-2.43676
AA467197	1.89284	4931406C07Rik	-1.50695
Als2	1.85757	Acsl3	-1.63309
Ang	1.50492	AI747448	-1.71954
Arrdc4	1.65824	Akr1c12	-1.53997
Aspa	1.51649	Angptl4	-2.22877
C2	1.66356	BC054059	-2.58143
Casp4	2.07696	Best2	-2.9787
Ccdc116	1.63671	Bmp8a	-1.74798
Cd44	1.71522	Ccbl1	-3.35902
Cxcl10	1.85638	Cidec	-1.94339
Cyp2c44	1.53078	Clca6	-2.19476
Dapp1	1.5597	Coq10b	-1.82881
Dtx3l	1.88837	Cyp2b10	-1.80675
Eif2ak2	1.76002	Cyp4b1	-2.92874
Eln	1.53278	Dhcr24	-2.15764
Fbn1	1.6835	Ephx2	-1.89289
Glipr2	2.48787	Fkbp5	-2.25776
Gm962	1.51773	Hist1h2bh	-1.52265
Gsdmc3	1.64237	Hp	-2.12302
Ifit2	6.46987	Hsd11b2	-2.44679
Igtp	4.23711	Lamb3	-1.70114
Ihh	1.53848	Lep	-2.26374
Irf7	1.69506	Lss	-2.0707
Irf9	1.59165	Mmd	-1.60965
Irgm	2.02934	Mrap	-2.29797
Lgals9	2.38154	Per2	-3.18755
LOC100047427	4.67226	Plscr4	-2.10835
Ly6e	1.86671	Pnpla3	-2.82413
Mlkl	1.79156	Rbp2	-1.74904
Mmp14	1.55793	Rfx2	-2.07656
Mmp9	1.55488	Rorc	-1.85595
Mtf1	1.57802	Scd1	-3.93144
Mycbpap	1.61773	Sgk1	-2.52411
Nr1d1	3.77812	Thrsp	-3.21989
Oas1g	2.58303	Tmem43	-1.73802
Oasl2	4.96156	Tppp	-1.79842
Parp14	1.82701	Tppp3	-1.57181
Psmb10	1.70838	Tsc22d3	-2.52077
Psmb8	2.92991	Usp2	-1.7981
Rnf213	2.85881	Vmd2l1	-3.112
Samhd1	1.90324
Sectm1b	1.68422
Slc30a10	1.71846
Slc40a1	2.11437
Spon2	2.4351
Stat1	1.50448
Tap1	1.84235
Tap2	1.82525
Tns4	2.03967
Trafd1	1.50308
Ube1l	1.90338
Ube2l6	1.61637
Vip	1.57626
Xdh	1.71819
Zc3h12d	1.5447
