# Supplementary material for: Microbiota Modulate Host Gene Expression via MicroRNAs
Source: PLoS One. 2011 Apr 29;6(4):e19293. doi: 10.1371/journal.pone.0019293 (PMC3084815; doi:10.1371/journal.pone.0019293)
Supplement: Table S6 — DNA microarray-detected genes that were differentially expressed in the colon of colonized mice compared to germ-free mice. (XLS) [file pone.0019293.s006.xls]

## Sheet: Feuil1
Table S6: DNA microarray-detected genes that were differentially expressed in the colon of colonized mice compared to germ-free mice
Up-regulated genes (144)		Down-regulated genes (97)
Name	Fold Change	Name	Fold Change
1810065E05Rik	2.86051	1200016E24Rik	-2.59531
2010109I03Rik	4.35009	2010111I01Rik	-1.52311
2310079G19Rik	2.42759	6030405A18Rik	-2.62562
3110040M04Rik	2.07914	Aard	-1.68869
4732465J04Rik	2.48804	Acsl1	-1.51643
4930539E08Rik	1.72626	Akr1c19	-1.9627
9130204K15Rik	1.75743	Angptl7	-2.49652
9130227L01Rik	1.7165	Asb7	-1.53209
Abcc3	1.7899	Best2	-1.87792
AI428936	1.62298	Bmp3	-2.21889
AI747448	41.3628	Casp14	-2.55696
Ak3l1	2.03485	Ccbl1	-1.77746
Amdhd2	1.5554	Ccrn4l	-1.50794
Apobec1	1.53844	Ces3	-2.83863
Appl1	1.63775	Cmtm8	-1.56162
Aqp4	2.19984	Cox7a1	-1.57826
Aqp8	1.56517	Cpm	-1.64487
Areg	1.65831	Cry2	-1.70121
Atf3	1.63748	Cyp27a1	-1.55609
B3galt5	1.53592	Cyp3a13	-1.76383
BC021614	1.96337	D630011A20Rik	-1.62303
BC025446	1.71116	Ddit4	-1.78062
BC049730	1.57743	Edn2	-2.0302
Bcdo2	1.8133	ENSMUSG00000068790	-1.67769
Bcl2a1d	1.80513	Ephx2	-1.59171
Bcl3	1.66052	Fbxo32	-1.64008
Blk	1.64036	Fhl1	-1.76293
Capg	2.77436	Fkbp5	-1.84072
Casp4	2.5375	Fmo1	-2.23265
Ccdc116	1.82988	Fxyd4	-8.45162
Ccl19	1.72644	Gde1	-1.51134
Cd177	2.30575	Gpr83	-1.63082
Cd37	1.51799	Hebp1	-1.69732
Cd38	1.58059	Hist1h2bn	-1.56061
Cd44	1.52584	Hist2h2aa1	-1.52495
Cd6	1.65813	Hist2h2aa2	-1.57856
Cd69	1.61113	Hist2h2ac	-1.55784
Cdx2	1.86955	Hpgd	-1.8075
Chi3l1	2.98189	Hs3st3b1	-1.55712
Chst3	1.61881	Hsd11b1	-1.77842
Cldn23	1.96972	Hsd11b2	-1.73169
Cldn4	2.07447	Hspa1a	-1.80883
Cml3	1.54026	Igfbp2	-1.57741
Cnr2	1.52071	Igh-VJ558	-2.06569
Cpn1	1.55888	Inmt	-1.82561
Cpne2	1.96502	Insl6	-1.99777
Cxcl1	2.26795	Iyd	-1.9391
Cxcl9	1.90117	Klb	-1.63142
Cyp2c44	1.8937	LOC630242	-1.75199
Cyp2d9	3.34356	LOC630305	-1.83956
Ddah1	2.40449	LOC641221	-2.17513
Duox2	2.01211	LOC675759	-1.55809
Ear2	1.61422	Lonrf3	-1.81734
Egr1	2.99411	Lor	-1.75516
Elac1	1.52837	Max	-1.63599
Eln	1.96702	Mgp	-2.01003
Etv4	1.51015	Mkks	-1.51196
Fa2h	1.69847	Naaladl1	-1.53027
Fbn1	1.78982	Npm3	-1.6432
Fcho1	1.60226	Npm3-ps1	-1.85479
Ffar2	2.17993	Oat	-1.50456
Fos	1.5243	P4ha1	-1.57888
Gch1	2.27344	Pappa	-1.75806
Gimap6	1.54617	Per2	-4.36934
Glipr2	1.86779	Pigt	-1.83117
Gna14	1.71405	Plscr4	-1.70073
Gpr18	1.53695	Ppp1r3b	-1.51267
Gtse1	1.51934	Prr18	-1.60036
Gvin1	1.74033	Ptgis	-1.53061
H2-Oa	1.68437	Rbp2	-2.35672
Hamp	1.80398	Reep6	-1.6983
Hbb-b1	1.96506	Rfx2	-1.75496
Il18	2.48613	Rgs7bp	-1.54114
Il1b	1.6146	Rn18s	-1.7611
Il1rl1	3.63458	Rorc	-2.24794
Il4i1	2.00865	Scnn1b	-1.63611
Insl3	1.50506	Scnn1g	-2.48613
Irs2	2.10756	Serpina3h	-1.80958
Isx	1.5008	Sgk1	-3.24379
Jak3	1.5862	Slc39a5	-1.52985
Junb	1.82231	Slc40a1	-1.5109
Kal1	1.77527	Slc46a1	-1.83175
Krt18	1.54601	Slc46a3	-1.51033
Krt20	1.71012	Slc7a9	-2.40319
Krt23	1.70061	Tef	-1.51795
Krtap13	2.62211	Timp3	-1.66959
Krtap3-1	2.81349	Timp4	-1.5526
Lbp	1.96054	Tmc7	-1.83079
LOC100043918	1.93033	Tnxb	-1.61694
LOC100044683	1.51223	Tppp	-2.13035
LOC100045877	1.53823	Tppp3	-1.83338
LOC100047427	5.43896	Tsc22d3	-2.75767
LOC100047815	1.64115	Tspan4	-1.51021
Lox	1.60754	Ttr	-2.09602
Ly6a	2.83235	Upp1	-2.04333
Ly6d	1.75744	Vmd2l1	-1.92331
Mapk13	1.50308	Zfp37	-1.5473
Mmp10	1.84197
Mmp13	1.61712
Mmp3	1.89291
Mmp9	2.00251
Mpp3	1.57357
Myo1g	1.5136
Ncald	1.69485
Nfkbiz	1.9833
Nox1	1.6603
Noxo1	1.52837
Nr1d1	3.64439
Nupr1	2.03702
Pim3	1.54449
Pla2g2a	6.52094
Pla2g5	1.66763
Pof1b	1.63649
Pscdbp	1.61287
Ptk6	2.33159
Ptprh	1.67908
Rac2	1.5021
Rbm45	1.62136
Rdh9	3.44829
Rhof	1.51296
Sectm1b	1.74649
Serinc2	1.52225
Serpina3g	1.85143
Sh2d2a	1.68729
Slc13a2	2.50807
Slc22a1	1.5299
Slc23a3	1.65095
Slc25a20	1.51583
Slc36a1	1.80626
Slc6a4	1.55585
Slc7a11	1.54008
Slc9a2	1.55073
Socs3	4.12467
Spon2	2.30167
St8sia5	4.40702
Timp1	1.65569
Tlr2	1.58708
Tnfrsf4	1.68906
Trim15	4.29535
Trim40	2.73601
Tspan32	1.53435
Wwc1	1.57123
Zc3h12a	2.34272
Zc3h12d	1.589
