# Supplementary material for: Microbiota Modulate Host Gene Expression via MicroRNAs
Source: PLoS One. 2011 Apr 29;6(4):e19293. doi: 10.1371/journal.pone.0019293 (PMC3084815; doi:10.1371/journal.pone.0019293)
Supplement: Table S7 — DNA microarray-detected dysregulated genes that were potentially targeted by miRNAs differently expressed in the ileum upon colonization. (XLS) [file pone.0019293.s007.xls]

## Sheet: Feuil1
Figure S7: DNA microarray-detected dysregulated genes that were potentially targeted by miRNAs differently expressed in the ileum upon colonization
	Potentially down-regulated (6 genes)
Predicted by miRanda	Predicted by TargetScan	Predicted by PicTar
( 6 genes)
Fkbp5	__	__
Mmd
Per2
Rorc
Scd1
Sgk
