# Supplementary material for: Microbiota Modulate Host Gene Expression via MicroRNAs
Source: PLoS One. 2011 Apr 29;6(4):e19293. doi: 10.1371/journal.pone.0019293 (PMC3084815; doi:10.1371/journal.pone.0019293)
Supplement: Table S8 — DNA microarray-detected dysregulated genes that were potentially targeted by miRNAs differently expressed in the colon upon colonization. (XLS) [file pone.0019293.s008.xls]

## Sheet: Feuil1
Figure S8: DNA microarray-detected dysregulated genes that were potentially targeted by miRNAs differently expressed in the colon upon colonization
Potentially up-regulated (38 genes)		Potentially down-regulated (12 genes)
Predicted by miRanda	Predicted by TargetScan	Predicted by miRanda	Predicted by TargetScan
Abcc3	Abcc3	2010111I01Rik	Pappa
Ak3l1	Cnr2	Fhl1
Apobec1	Eln	Fkbp5
B3galt5	Sh2d2a	Lonrf3
Ccl19	Slc7a11	Lor
Cd177	St8sia5	Max
Cd44		Mir16
Cd6		Per2
Cd69		Rfx2
Chst3		Timp3
Cpne2		Ttr
Duox2
Egr1
Eln
Fa2h
Gch1
Glipr2
Il1b
Lbp
Lox
Mmp3
Mmp9
Nfkbiz
Pla2g5
Pof1b
Pscdbp
Slamf6
Slc25a20
Slc7a11
Spon2
Timp1
Tnfrsf4
